# Supplementary material for: Sixteen cytosolic glutamine synthetase genes identified in the Brassica napus L. genome are differentially regulated depending on nitrogen regimes and leaf senescence
Source: J Exp Bot. 2014 Feb 24;65(14):3927–47. doi: 10.1093/jxb/eru041 (PMC4106436; doi:10.1093/jxb/eru041)
Supplement: Supplementary Data [file supp_eru041_jexbot114215_file002.txt]

>BolGLN1.5_C1 Brassica oleracea mRNA for cytosolic glutamine synthetase GS1 isoform, similar to AtGLN1.5 (BolC.GLN1.5.a), 3' uncomplete cds (ORF start at 88)
GAGCGAAGCAGAGTGAGCCAATGCTCACCTCAGACTGATTATTATAACTCGATCGTCTTC
TTCTTCGGCTTGATGGAAACAGAAAGAATGTCTCCACTCTCAGATCTCCTGAACCTCAAT
CTCGACACCAAGCAAATCATCGCTGAATACATATGGATCGGTGGGTCTGGAATGGACATT
AGAAGCAAAGGCAGGACATTACCAGGACCAGTAAGTGATCCATCAAAGCTTCCGAAATGG
AACTACGATGGATCCAGCACCAATCAAGCCGCCGGAGATGACAGTGAAGTCATTCTATAT
CCTCAGGCGATTTTTAAAGACCCGTTCAGGAAAGGGAATAACATTCTCGTGATGTGTGAT
GCTTACACACCGAAAGGAGATCCAATCCCGACCAACAATAGGCACAAAGCCGTGAAAATC
TTCGATCATCCCAATGTGAAGGCTGAAGAGCCTTGGTTTGGGATAGAGCAAGAATACACA
TTACTTAAGAAAGACGTCAAGTGGCCATTGGGTTGGCCCCTTGGTGGCTTTCCTGGTCCT
CAGGGACCGTACTATTGTGCGGTCGGTGCAGACAAAGC
>BolGln1.4_C2 Brassica oleracea mRNA for cytosolic glutamine synthetase GS1 isoform, similar to AtGLN1.4 (BolC.GLN1.4.b), complete cds.
GAAAATGTCGGCACTTGCAGATTTGATCAATCTCGATCTCTCCGATTACACTGAGAAGAT
CATTGCGGAGTACATATGGATTGGTGGATCAGGCTTGGATATGAGAAGCAAAGCAAGGAC
TTTGCCCGGACCAGTGAAGGATCCATCGGAGTTACCGAAATGGAACTATGACGGTTCAAG
CACCGGCCAAGCTCCCGGCAGTGACAGTGAAGTCATCCTCTACCCTCAAGCTATCTTCAA
AGACCCCTTCAGAAGAGGCAACAACATCCTTGTAATGTGTGACGCATATACACCGGCCGG
TGAACCGATTCCGACGAACAAAAGGCATGCTGCAGCTAAGATCTTTAGCGACCCCAGCGT
TGCCGCCGAAGAAACATGGTATGGAATTGAGCAAGAGTATACTTTGCTTCAAAAGGATAT
TAAGTGGCCGGTAGGTTGGCCTGTTGGCGGCTTCCCAGGTCCTCAGGGACCGTACTACTG
TGGAGTTGGAGCAGACAAAGCCTTTGGAAGAGACATAGTAGATTCTCATTACAAAGCCTG
TCTTTACGCCGGAATCAATGTCAGTGGCACTAACGGAGAAGTCATGCCCGGACAGTGGGA
GTTCCAAGTCGGTCCAACGGTTGGAATCGCTGCCGCCGATCAAGTCTGGGTCGCTCGTTA
CATCCTCGAGAGGATCACAGAATTGGCTGGAGTTGTTTTATCTCTTGACCCTAAACCAAT
TCCGGGAGATTGGAATGGTGCAGGAGCGCACACAAATTACAGTACAAAGTCGATGAGAGA
AGATGGAGGGTACGAGGTGATAAAGAAAGCGATAGAGAAGCTTGGATTGCGTCACAAGGA
ACACATCTCTGCTTATGGTGAAGGCAACGAGCGTCGCCTCACTGGCAAACACGAGACTGC
CGATATCAACACTTTCTTATGGGGTGTGGCCAACCGTGGGGCATCGATTAGAGTTGGTCG
GGACACTGAGCAAGCTGGGAAAGGGTACTTTGAAGATCGTAGGCCAGCGTCCAACATGGA
TCCGTACACTGTGACCTCCATGATTGCTGAAACTACAATCCTCTGGAAGCCATGAATGAA
GAAAACTCGAGCTTCAAGGAACCTCTAATATCAGTTCATGTGTCATTCTTATATTGTCTC
GTTCTGT
>BolGLN1.4_C1 Brassica oleracea mRNA for cytosolic glutamine synthetase GS1 isoform, similar to AtGLN1.4 (BolC.GLN1.4.a), complete cds.
GATACAAAAAAAGTTTAGTATTCTCTTCAGAGTCCTAGAAAAATGTCGGCTCTTGCAGAT
TTAATCAATCTCGATCTCTCCGACTCCTCTGAGAAGATCATTGCCGAGTACATATGGATT
GGTGGATCAGGCTTGGATATGAGAAGCAAAGCAAGGACTTTGCCGGGACCTGTGAAGGAT
CCATCGGAGTTACCGAAATGGAACTATGACGGTTCAAGCACCGGGCAAGCTCCCGGCGAT
GACAGTGAAGTCATCATCTACCCTCAAGCTATCTTCAAAGATCCATTCAGAAGAGGCAAC
AACATCCTTGTGATGTGTGACGCTTATACACCGGCTGGCGAACCGATCCCAACCAACAAA
AGGCATGCGGCGGCTAAGATCTTTAGCGACCCAACCGTTGCCGCCGAAGAAACATGGTAT
GGAATTGAGCAAGAGTATACTTTGCTTCAAAAGGATACCAAGTGGCCAGTTGGTTGGCCC
GTCGGTGGCTTCCCAGGTCCTCAGGGACCATACTACTGTGGAGTTGGAGCAGACAAAGCC
TTTGGAAGAGACATCGTTGATGCTCATTACAAAGCATGTCTTTACGCTGGAATCAATGTC
AGTGGCACTAACGGAGAAGTCATGCCCGGACAGTGGGAATTCCAAGTCGGTCCAACCGTT
GGAATAGCTGCAGCCGATCAGGTCTGGGTCGCTCGTTACATCCTCGAGAGGATCACAGAA
CTGGCTGGAGTTGTTTTATCTCTTGACCCTAAACCAATTCCGGGAGATTGGAATGGTGCA
GGAGCACACACAAATTACAGTACGAAGTCGATGAGAGAAGATGGAGGGTACGAGATCATA
AAGAAAGCGATAGAGAAGCTTGGACTTCGTCACAAGGAACACATTGCTGCTTATGGTGAA
GGCAACGAGCGTCGTCTCACTGGAAAACACGAGACTGCTGATATCAACACTTTCTTATGG
GGTGTTGCAAACCGTGGGGCATCGATTAGGGTTGGTCGTGACACTGAGAAAGATGGGAAA
GGATACTTTGAAGATCGTAGGCCAGCGTCGAACATGGATCCATACACTGTAACCTCCATG
GTTGCTGAAACCACAATCCTCTGGAAACCATGAATGAGGAATAGACAATAGAAGAATCAA
TATGAAAGAGTTCTCATGTG
>BolGLN1.3_C2 Brassica oleracea mRNA for cytosolic glutamine synthetase GS1 isoform, similar to AtGLN1.3 (BolC.GLN1.3.c), 5' uncomplete cds.
ATCATCGCCGAATACATATGGATCGGTGGATCTGGCATGGACATTAGAAGCAAAGCCAGA
ACACTCCCAGGACCAGTGAGCGATCCATCAAAGCTTCCCAAGTGGAACTACGACGGATCC
AGCACCGGTCAAGCCTCCGGAGATAACAGTGAAGTCATTCTTTACCCTCAGGCGATATTC
CGTGATCCGTTCAGAAGAGGTGACAACATCCTGGTGATGTGTGATGCATACACACCGGCC
GGAGATCCAATCCCAACCAACAAGAGGCACAAGGCTGCTAAGATCTTCAGCCATCCTAAC
GTTGCCAAGGAGGTGCCTTGGTATGGGATTGAGCAAGAATACACTTTGATGCAAAAGGGT
GTGAACTGGCCAATTGGTTGGCCTATTGGTGGCTTCCCTGGTCCTCAGGGACCATACTAC
TGTGGTGTGGGAGCTGACAAAGCCATTGGTCGTGACATTGTGGACGCACACTACAAGGCC
TGTCTTTACGCAGGTATTGGCATCTCTGGTGTCAATGGAGAGGTCATGCCTGGACAGTGG
GAGTTCCAAGTCGGTCCAGTTGAGGGTATTAGTTCTGGTGATCAAGTCTGGGTTGCTAGA
TACCTTCTTGAGAGGATCACCGAGATCTCTGGTGTAAATGTCAGCTTCGACCCAAAACCA
GTTCCGGGTGACTGGAACGGAGCTGGAGCTCACTGCAACTACAGTACGAAGACGATGAGG
AACGACGGAGGCTTAGCAGTGATAAAGAAAGCAATAGAGAAGCTTCAGGTGAAGCACAAG
GAGCACATTGCTGCTTACGGTGAAGGCAACGAGCGTCGTCTCACGGGAAAGCACGAGACA
GCAGACATCAACACGTTCTCTTGGGGAGTGGCGAACCGTGGAGCTTCGGTGAGAGTGGGA
CGTGACACTGAGAAAGAAGGCAAAGGTTACTTCGAGGATCGTAGGCCAGCTTCTAACATG
GATCCTTACGTTGTTACCTCCATGATCGCTGAAACCACCATCCTCGCTTAATCAGCATGT
GCTTTTATTTCGTTTCAAATAATTCTTATCGCGGCCTAAGTAGTAAAACGACGTTTTATG
TGTGCCGTTTCAAATAAGTAAACAATGGATTATTAATGTGAAAATTGCCCTTTTAAT
>BolGLN1.3_C1 Brassica oleracea mRNA for cytosolic glutamine synthetase GS1 isoform, similar to AtGLN1.3 (BolC.GLN1.3.a), complete cds.
CTAAACAACACTGATTGATTATCTTTCTCTCGTGACGGCGCCATGTCTCTCCTCTCAGAT
CTCGTCAACCTCAACCTCTCTGACTCCACCGAGAAAATCATAGCCGAATACATATGGATC
GGTGGATCTGGAATGGACATCAGAAGCAAAGCCAGAACACTCCCAGGACCAGTGAGCGAT
CCATCAAAGCTTCCTAAGTGGAACTACGACGGATCCAGCACCGGTCAAGCCGCCGGAGAT
GACAGTGAAGTCATTCTATACCCTCAGGCGATATTCCGTGATCCGTTCAGGAAAGGCAAC
AACATTCTGGTGATGTGTGATGCTTACACGCCGGCAGGGAATCCAATTCCGACCAACAAG
AGGCACAACGCTGCTAAGATCTTCAGCAACCCCAAAGTTGCCTCTGAGGAGCCTTGGTAT
GGGATTGAACAAGAATACACATTGATGCAAAAGGGTGTGAACTGGCCCATTGGTTGGCCT
ATCGGTGGCTTCCCTGGCCCACAGGGACCATACTACTGTGGTGTGGGAGCTGACAAAGCC
ATTGGTCGTGACATCGTGGATGCGCACTACAAGGCCTGTATTTACGCAGGTATTGGCATC
TCTGGTGTCAATGGAGAAGTCATGCCTGGCCAGTGGGAGTTCCAAGTCGGTCCTGTTGAG
GGTATTAGTGCTGGTGACCAAGTCTGGGTCGCTAGATACCTTCTTGAGAGGATCACCGAG
ATCTCTGGTGTCAATGTCAGCTTCGACCCTAAGCCAGTCCCGGGTGATTGGAACGGAGCT
GGAGCTCACTGCAACTACAGCACGAAGTCGATGAGGAACGACGGAGGATTAGCTGTGATT
AAGAAAGCCATAGAGAAGCTTCAGGTGAAGCACAAGGAGCACATTGCTGCTTACGGTGAA
GGCAACGAGCGTCGCCTCACGGGGAAGCACGAGACCGCGGACATCAACACGTTCTCTTGG
GGAGTGGCGAACCGTGGAGCTTCGGTGAGAGTGGGACGTGACACTGAGAAAGAAGGCAAA
GGTTACTTCGAGGACAGAAGGCCAGCTTCTAACATGGATCCTTACGTTGTTACTTCTATG
ATTGCTGAAACCACCATCCTCGGTTAAATCGCACACGTTCTTATGTTTGTGTTTATCCGG
GCTGGTTTTCAATTTG
>BolGLN1.2_C1 Brassica oleracea mRNA for cytosolic glutamine synthetase GS1 isoform, similar to AtGLN1.2 (BolC.GLN1.2.a), 5' uncomplete cds.
GATGTGTTTTGTCTTTTCTTATTTTGGTTTTTTCTTTTGAAAAAAAAAAACAGGGTTGGT
GGTTCAGGAATGGATATGAGAAGCAAAGCCAGGACTCTCCCTGGACCTGTGACCGATCCA
TCAAAGCTCCCAAAATGGAATTATGATGGTTCAAGCACTGGCCAAGCTCCTGGTGAAGAC
AGTGAAGTGATCTTATACCCTCAAGCGATTTTCAAAGATCCGTTCCGTAGAGGCAACAAC
ATTCTTGTCATGTGTGATACTTACACCCCTGCGGGTGAACCAATCCCTACGAACAAGAGA
CATGCTGCAGCTCAGATCTTTAGCAACCCTGATGTTGTTGCTGAAGTGCCATGGTATGGA
ATCGAACAAGAGTACACTCTGTTGCAGAAAGATGTGAAGTGGCCTGTTGGATGGCCCATT
GGTGGATTCCCCGGCCCTCAGGGACCATACTACTGCAGTGTTGGAGCTGACAAATCTTTT
GGAAGAGACATTGTTGATGCTCACTACAAGGCTTGTTTGTATGCCGGAATTAACATCAGT
GGAATCAATGGAGAAGTCATGCCTGGTCAGTGGGAGTTCCAAGTCGGACCATCGGTTGGT
ATCTCAGCTGCTGATGAAGTGTGGATTGCTCGTTACATTTTGGAGAGGATCACAGAGATT
GCTGGTGTGGTTGTATCTTTTGACCCAAAACCAATTCCGGGTGACTGGAACGGAGCTGGT
GCTCACACCAATTACAGTACTAAATCGATGAGGGAGGAAGGAGGATACGAGATAATCAAG
AAGGCAATTGATAAGCTCGGACTGAGACACAAGGAGCACATTTCTGCTTACGGTGAAGGC
AACGAGCGTCGTCTCACCGGACACCATGAAACTGCTGACATCAACACTTTCAAATGGGGT
GTTGCAAACCGTGGAGCATCAATCCGTGTAGGACGTGACACGGAGAAGGAAGGGAAAGGA
TACTTTGAGGATAGGAGGCCAGCTTCCAACATGGACCCTTACACTGTAACTTCCATGATT
GCAGAGACTACACTTCTTTGGAATCCTTGAAGAAATATGACAATAATATAACTTGAATCT
GGTTCTCTGGGGCTTCAAGTTTGTGTTTTCTACAGTTTATTAAGCAATTACCGGGTTGAT
ACTGCCAGAGTTTGTGGTTTGAGGCCTTTCTTTTAATCTCTTTGTGTTTTGGGGTTTGTG
ATTGAAGCAAAAACCCTGATTTGCTCTGTTTCTTTGACCTTTTATTTGAACCCTTTGTAT
TTCTATTAATAAGACGATCTGAGAAGGCCT
>BolGLN1.1_C1 Brassica oleracea mRNA for cytosolic glutamine synthetase GS1 isoform, similar to AtGLN1.1 (BolC.GLN1.1.a), complete cds.
AGCGTCCGCGAGAAGATTTTATTCGATTTTATCTGTCATTTGCTTCAGCTGTTACTATCG
ACCAATCTCGGTGTTCGTAGCCATGAGTCTTCTTACAGATCTCGTTAACCTTAACCTCTC
AGAGACCACTGACAAAATCATTGCGGAATACATATGGGTTGGAGGTTCAGGAATGGATAT
GAGAAGCAAAGCCAGGACTCTTCCTGGACCAGTGAGTGACCCTTCGGAGCTACCAAAGTG
GAACTATGATGGCTCAAGCACAGGCCAAGCTCCTGGTGAAGACAGTGAAGTCATCTTATA
CCCTCAAGCCATATTCAAAGATCCTTTCCGTGGAGGCAATAACATTCTTGTCATGTGCGA
TGCTTACACTCCAGCGGGCGAACCAATCCCAACAAACAAAAGACACGCTGCGGCTAAGGT
CTTTAGCCACCCTGATGTTGTAGCTGAAGTGCCATGGTATGGTATTGAGCAAGAGTACAC
TTTACTTCAGAAAGATGTGAAGTGGCCTGTTGGTTGGCCTATTGGTGGCTTCCCCGGTCC
TCAGGGACCATACTATTGTAGTGTTGGAGCAGATAAATCTTTTGGTAGAGACATTGTTGA
TGCTCATTACAAGGCCTGCTTATACGCTGGCATCACCATTAGTGGCATCAATGGAGAAGT
CATGCCGGGTCAGTGGGAGTTCCAAGTTGGTCCAGCTGTTGGTATCTCGGCCGGTGATGA
AATTTGGGTCGCACGTTACATTTTGGAGAGGATCACAGAGGTTGCTGGTGTGGTGGTATC
TTTTGACCCAAAACCTATTCCCGGTGACTGGAATGGTGCTGGTGCTCACTGCAACTATAG
TACCAAGTCAATGAGGGAAGATGGTGGTTACGAGATTATCAAGAAGGCAATCGATAAACT
GGGAATGAGACACAAGGAACACATTGCTGCTTATGGTGAAGGCAATGAGCGTCGTCTCAC
GGGTCATCATGAGACTGCTGACATCAACACTTTCCTCTGGGGTGTTGCGAACCGTGGAGC
ATCAATCCGTGTAGGACGTGACACAGAGAAAGAAGGGAAAGGATACTTTGAGGATAGGAG
GCCAGCTTCGAACATGGATCCTTACATTGTGACTTCCATGATTGCAGAGACCACAATCCT
CTGGAAACCTTGATCAGATCAAAGAAGATTGTTGAAGAATGTTCACTCCATTTGGGTTTC
TTGCATGGTTCAACGTTTGTGTGTTTCTCTATCAAGCATTGTCTCAGAACAAAGTCAAGA
GATTTGCTCTGTTCTTATGGCTTTTATTGTTTCACATCCATTGAAAACATCTCTTTGTAT
CAATTTATGAATAAAGTGTGGTTTGGTT
>BraGLN1.5_C1 Brassica rapa mRNA for cytosolic glutamine synthetase GS1 isoform, similar to AtGLN1.5 (BraA.GLN1.5.a), 3' uncomplete cds, start codon at 27.
GCTCGATCGTCTTCTTCTTCGGCTTGATGGAAACAGAAAAAATGTCTCCACTCCCCTATC
TCCTAAACCTCAATCTCGACACCAAGCAAATCATCGCTGAATACATATGGATCGGTGGGT
CTGGAATGGACATTAGAAGCAAAGGCAGGACATTACCAGGACCAGTAAGTGATCCATCAA
AGCTTCCGAAATGGAACTACGATGGATCCAGCACCAATCAAGCCGCCGGAGATGACAGTG
AAGTCATTCTATATCCTCAAGCGATTTTTAAAGACCCATTCAGGAAAGGGAATAACATTC
TCGTGATGTGTGATGCTTACACACCGAAAGGAGATCCAATCCCGACCAACAATAGGCACA
AAGCCGTGAAAATCTTCGATCATCCCAATGTGAAGGCTGAAGAGCCTTGGTTTGGGATAG
AGCAAGAATACACATTACTTAAGAAAGACGTCAAGTGGCCATTGGGTTGGCCCCTTGGTG
GCTTTCCTGGTCCTCAGGGACCGTACTATTGTGCGGTGGGTGCAGACAAAGCCTTTGGGC
GTGACATTGTGGATGGTCACTACAAAGCTTGTCTTTACGCTGGTTTAAGCATAGGTGGTG
CCAATGGTGAAGTCATGCCTGGTCAATGGGAGTTTCAAATCAGCCCTACTGTTGGTATTG
GTGCAGGTGATCAGTTATGGGTTGCTCGCTACATACTCGAGAGGATTACTGAGATATGCG
GCGTAATTGTCTCATTTGATCCCAAACCAATCGAGGGTGATTGGAACGGAGCAGCTGCTC
ATACAAACTTCAGTACAAAATCAATGAGGAAAGAAGGAGGATTGGATTTGATCAAGAAAG
CAATAGGGAAGCTTGAAGTGAAACATAAACAACACATTGCTGCTTATGGTGAAG
>BraGLN1.4_C2 Brassica rapa mRNA for cytosolic glutamine synthetase GS1 isoform, similar to AtGLN1.4 (BraA.GLN1.4.b), complete cds.
AATACAAAACAAAGCGAAATTTTTTTTTTTAGATTCCTAGAGAAAATGTCGGCACTTGCA
GATTTGATCAATCTCGATCTCTCCGATTCCACTGAGAAGATCATTGCGGAGTACATATGG
ATTGGTGGATCAGGCTTGGATATGAGAAGCAAAGCAAGGACTTTGCCGGGACCAGTGAAG
GATCCATCGGAGTTACCGAAATGGAACTATGACGGTTCAAGCACCGGCCAAGCTCCCGGC
AGTGACAGTGAAGTCATCCTCTACCCTCAAGCTATCTTCAAAGACCCCTTCAGAAGAGGC
AACAACATCCTTGTGATGTGTGACGCATATACACCGGCCGGCGAACCGATCCCGGCAAAC
AAAAGGCATGCGGCGGCCAAGATCTTTAGCGACCCGAGCGTTGCCGCCGAAGAAACATGG
TATGGAATTGAGCAAGAGTATACTTTGCTACAAAAGGATATTAAATGGCCGGTAGGTTGG
CCTGTTGGCGGCTTCCCAGGTCCTCAGGGACCGTACTACTGTGGTGTTGGAGCAGACAAA
GCCTTTGGAAGAGACATAGTAGATTCTCATTACAAAGCCTGTCTTTACGCCGGAATCAAT
GTCAGTGGCACTAACGGAGAAGTCATGCCCGGACAGTGGGAGTTCCAAGTCGGTCCAACC
GTTGGAATCGCTGCCGCCGATCAGGTCTGGGTCGCTCGTTACATCCTCGAGAGGATCACA
GAATTGGCTGGAGTTGTTCTGTCTCTTGACCCTAAACCAATTCCGGGAGATTGGAATGGT
GCAGGAGCACACACAAATTACAGTACAAAATCGATGAGAGAAGATGGAGGGTACGAGGTC
ATAAAGAAAGCGATAGAGAAGCTTGGATTGCGTCACAAGGAACACATCTCTGCTTATGGT
GAAGGCAACGAGCGACGTCTCACTGGCAAACACGAGACTGCCGATATCAACACTTTCGTA
TGGGGTGTGGCCAACCGTGGGGCATCGATTAGGGTTGGTCGGGACACTGAGCAAGCTGGG
AAAGGGTACTTCGAAGATCGTAGGCCAGCGTCCAACATGGATCCCTACACTGTGACCTCC
ATGATTGCTGAAACTACAATCCTCTGGAAGCCATGAATGAAGAAAACTTGAGCTCCTCCA
AGGAACCTCTAATATCAGTTCATGTTCATTCTTCTATTGTCTCGTTCTGTCTTCTTTGTT
TAAGTATGTTTGATTTAAACTCTTAGAACTTGTTCTAAAAAAAAAA
>BraGLN1.4_C1 Brassica rapa mRNA for cytosolic glutamine synthetase GS1 isoform, similar to AtGLN1.4 (BraA.GLN1.4.a), complete cds.
AAGCACCGGCATCTACGCAAAGAGGCCATTACGTGCCGGTAAGCAGAGGTATCAACTGCA
GAGTCACCATTACGGGCGGGGATACAAAAAAAGTTTAGTTTTCTGTTCAGATTCCTAGAA
AAATGTCGGCTCTTGCAGATTTAATCAATCTCGATCTCTCCGACTCCTCTGAGAAGATCA
TTGCCGAGTACATATGGATTGGTGGATCAGGCTTGGATATGAGAAGCAAAGCAAGGACTT
TGCCGGGACCAGTGAAGGATCCATCGGAGTTACCGAAATGGAACTATGACGGTTCAAGCA
CCGGCCAAGCCCCCGGCGATGACAGTGAAGTCATCATCTACCCTCAAGCTATCTTCAAAG
ATCCATTCAGAAGAGGCAACAACATCCTTGTGATGTGTGACGCTTATACACCGGCTGGCG
AACCGATCCCAACCAACAAAAGGCATGCGGCAGCTAAGATCTTTAGCGACCCAACCGTTG
CCGCCGAAGAAACATGGTATGGAATTGAGCAAGAGTATACTTTGCTTCAAAAGGATACTA
AGTGGCCAGTTGGTTGGCCCGTCGGTGGCTTCCCAGGTCCTCAGGGACCATACTACTGTG
GAGTTGGAGCAGACAAAGCCTTTGGAAGAGACATCGTAGATGCTCATTACAAAGCATGTC
TTTACGCCGGAATCAATGTCAGTGGCACTAACGGAGAAGTCATGCCCGGCCAGTGGGAGT
TCCAAGTCGGTCCAACCGTTGGAATAGCTGCCGCTGATCAGGTCTGGGTCGCTCGTTACA
TCCTCGAGAGGATCACAGAATTGGCTGGAGTGGTTTTGTCCCTTGACCCTAAACCAATTC
CGGGAGATTGGAATGGTGCAGGAGCACACACAAATTACAGCACCAAGTCGATGAGAGAAG
ATGGAGGGTACGAGATCATAAAGAAAGCGATAGAGAAGCTTGGACTGCGTCACAAGGAAC
ACATCGCTGCTTATGGTGAAGGCAACGAGCGTCGTCTCACTGGAAGACACGAGACTGCTG
ATATCAACACTTTCTTATGGGGTGTTGCAAACCGTGGGGCATCGATTAGGGTTGGTCGTG
ACACAGAGAAAGAGGGGAAAGGATACTTTGAAGATCGTAGGCCAGCGTCGAACATGGATC
CCTACACTGTGACCTCCATGGTTGCTGAAACCACAATCCTCTGGAAACCATGAAGGAAGA
AACCTTGAGTCTCAAGGAACCTCTTATATCAGTTCATGTTGATTCTTCTATTGTCTATTC
CTCTTTATGAAACACTTCTCATGTGTTCTTTGTTTAAGAATGTTTGATTTAAACTATTTC
CAAGAAATAATAGTAGTTCTTTTCCCTGAACAAGAGACAGATTCTGAAGTATCTCCTCTG
CCTCCTGAAGAAGCATGAGAAAATCATATGGAGAGATCACAAAGATAACTCTCTCACACT
GCATCAGTCTTCGAATGATTCTGTGTGTGCTGGTGTTGCAGATGCCGGGTG
>BraGLN1.3_C3 Brassica rapa mRNA for cytosolic glutamine synthetase GS1 isoform, similar to AtGLN1.3 (BraA.GLN1.3.b), 5' and 3' uncomplete cds.
CCAAGCAAATCATCGCCGAATACATATGGATCGGTGGATCTGGAATGGACATTAGAAGCA
AAGCCAGGACACTCCCAGGACCAGTGACCGATCCATCAAAGCTTCCCAAGTGGAACTACG
ACGGATCAAGCACCGGTCAGGCCGCCGGAGATGACAGTGAAGTCATTCTATACCCTCAGG
CTATATTCCGTGATCCGTTCAGGAGAGGCAACAACATTCTGGTGATGTGTGATGCTTACA
CGCCGGCCGGTAACCCAATTCCGACCAACAAGAGGCACAACGCTGCTAAGATCTTCAGCA
ACTCAAAAGTTGCCTCTGAGGAGCCTTGGTATGGGATTGAGCAAGAATACACATTGATGC
AAAAGGGTGTGAACTGGCCCATTGGTTGGCCTGTGGGTGGCTTCCCTGGCCCACAGGGAC
CGTACTACTGCGGCGTGGGAGCTGACAAAGCCATTGGTCGTGACATTGTGGATGCACACT
ACAAAGCCTGTCTTTACGCAGGTATTAGCATCTCTGGTGTCAATGGAGAAGTCATGCCTG
GCCAGTGGGAGTTCCAAGTCGGTCCTGTTGAAGGGATTAGTGCCGGTGATCAAGTCTGGA
TAGCTAGATTCCTTCTCGAGAGGATCACTGAGATCTCTGGTGTAAACGTCAGCTTCGACC
CAAAACCAGTCCCGGGTGATTGGAACGGAGCGGGAGCGCACTGCAACTACAGTACGAAGA
CGATGAGGAACACTGGAGGATTAGCGGTGATAAAGAAAGCGATAGAGAAGCTTCAGGGGA
AGCACAAGCAGCACATTGCTGCTTACGGTGAAGGCAACGAGCGTCGTCTCACGGGCAAGC
ACGAGACGGCAGATATCAACACGTTCTCATGGGGAGTGGCGAACCGTGGAGCTTCGGTGA
GAGTGGGACGTGACACTGAGAAAGAAGGCAAAGGTTACTTCGGGGATCGTAGGCCAGCTT
CTAACATGGATC
>BraGLN1.3_C2 Brassica rapa mRNA for cytosolic glutamine synthetase GS1 isoform, similar to AtGLN1.3 (BraA.GLN1.3.c), 5' uncomplete cds.
TTTTTTTTATTCTCTCTCATTATCTCTGTTTTTTACTATTGCTGTGATCGAAAAGCTTTG
CCTTATGCTATTGATCTCTTATGTTTTTGACAACTTCGGTTTGAAACACGATTCACTTCA
CTCTGTTTTCGCTTGTTCTGTCTCGATGAGATTGACGTGTACATCGTAAAGCTTGTCTCT
TTCTTTGTTGTCGTCTTGTGGGTTTGTAATTTTCTCGTATGAATGTTGAATGAACAGGAT
CGGTGGATCTGGCATGGACATTAGAAGCAAAGCTAGAACACTCCCAGGACCAGTGAGCGA
TCCATCAAAGCTTCCCAAGTGGAACTACGACGGATCCAGCACCGGTCAGGCCTCTGGGGA
TAACAGTGAAGTCATTCTATACCCTCAGGCCATATTCCGTGATCCGTTCAGGAGAGGCGA
CAACATCCTGGTGATGTGTGATGCATACACACCGGCCGGAGATCCAATTCCGACCAACAA
GAGGCACAAGGCTGCTAAGATCTTCAGCCATCCTAACGTTGCCAAAGAAGTGCCTTGGTA
TGGGATTGAGCAAGAATACACATTGATGCAAAAGGGTGTGAACTGGCCTATTGGATGGCC
AATTGGTGGCTTCCCTGGTCCTCAGGGACCATACTACTGTGGTGTGGGAGCTGACAAAGC
CATTGGTCGTGACATTGTGGACGCACACTACAAGGCCTGTCTTTACGCAGGTATTGGCAT
CTCTGGTGTCAATGGAGAGGTCATGCCTGGACAGTGGGAGTTCCAAGTCGGTCCAGTTGA
GGGTATTAGTTCTGGTGATCAAGTCTGGGTCGCTAGATACCTTCTTGAGAGGATCACTGA
GATCTCTGGTGTAAATGTCAGCTTCGACCCAAAACCAGTTCCGGGTGATTGGAACGGAGC
TGGAGCTCACTGCAACTACAGTACGAAGACGATGAGGAACGACGGAGGATTAGCAGTGAT
AAAGAAAGCAATAGAGAAGCTTCAGGTGAAGCACAAGGAGCACATTGCTGCTTACGGTGA
AGGCAACGAGCGTCGTCTCACGGGGAAGCATGAAACAGCAGACATCAACACGTTCTCTTG
GGGAGTGGCGAACCGTGGAGCTTCGGTGAGGGTGGGACGTGACACTGAGAAAGAAGGCAA
AGGTTACTTCGAGGATCGAAGGCCAGCTTCTAACATGGATCCTTATGTCGTCACTTCCAT
GATCGCTGAAACCACCATCCTCGGTTAATCAGAATGTTTCTCTAATTGCACTAATAATTC
TTATCATGGACTTAGTAGCTCGACGGTGTTTG
>BraGLN1.3_C1 Brassica rapa mRNA for cytosolic glutamine synthetase GS1 isoform, similar to AtGLN1.3 (BraA.GLN1.3.a), complete cds.
AATTGATCGTCTTCCCCCTAAACAATAAACACTGATTGATTATCTTTCTCTTTTCTCTCG
TGACGGCGCCATGTCTCTCCTCTCAGATCTCGTCAACCTCAACCTCTCTGACTCCACCGA
GAAAATCATCGCTGAATACATATGGATTGGTGGATCTGGGATGGACATTAGAAGCAAAGC
CAGAACACTCCCAGGACCAGTGAGCGATCCATCAAAGCTTCCTAAGTGGAACTACGACGG
ATCCAGCACTGGCCAGGCCGCCGGAGATGACAGTGAAGTCATTCTATACCCTCAGGCGAT
ATTCCGTGATCCGTTCAGGAAAGGCAACAACATTCTGGTGATGTGTGATGCTTACACGCC
GGCAGGGAATCCAATTCCGACCAACAAGAGGCACAACGCTGCTAAGATCTTCAGCAACCC
CAAAGTTGCCTCTGAGGAGCCTTGGTATGGGATTGAGCAAGAATACACATTGATGCAGAA
GGGTGTGAACTGGCCCATTGGTTGGCCTATCGGTGGCTTCCCTGGCCCACAGGGACCATA
CTACTGTGGTGTGGGAGCTGACAAAGCCATTGGTCGTGACATCGTGGATGCACACTACAA
GGCCTGTATTTACGCAGGTATTGGCATCTCTGGTGTCAATGGAGAAGTCATGCCTGGTCA
GTGGGAGTTCCAAGTCGGTCCTGTTGAGGGTATTAGTGCTGGTGACCAAGTCTGGGTCGC
TAGATACCTTCTCGAGAGGATCACTGAGATCTCTGGTGTGAATGTCAGCTTCGACCCTAA
ACCAGTCCCGGGTGATTGGAACGGAGCTGGAGCTCACTGCAACTACAGCACGAAGTCAAT
GAGGAACGACGGAGGATTAGCTGTGATTAAGAAAGCGATAGAGAAGCTTCAGGTGAAGCA
CAAGGAGCACATTGCTGCTTACGGTGAAGGCAACGAGCGTCGTCTCACGGGGAAGCACGA
AACTGCAGACATCAACACGTTCTCTTGGGGAGTGGCGAACCGTGGTGCTTCGGTGAGAGT
GGGGAGAGACACTGAGAAAGAAGGCAAAGGTTACTTCGAGGACAGAAGGCCAGCTTCTAA
CATGGATCCTTACGTTGTTACGTCCATGATTGCTGAAACCACCATCCTCGGTTAATCGCA
CACGTTTTAATGTTTGGTTTTATCCGGTCTGGTTTTCAATTTGCAAAACTTGTGCTTGTG
GTTGTGGTCTATTTCGGTTTAAATAATTCTTATGACGACATTTTGTGTTTTTTCTTCTTC
TTAGTTTCGAATAATTAAATAAGGGTATTCATGCGGTGA
>BraGLN1.2_C1 Brassica rapa mRNA for cytosolic glutamine synthetase GS1 isoform, similar to AtGLN1.2 (BraA.GLN1.2.a), complete cds.
GATCATCTCATAAACCAAAAACCACATTATCCGAGATTTGAGTATATTTCATTGCAACCT
TCTTGTCATTTTCTCTGTAACCATGAGTCTTCTGACCGATCTCGTTAACCTTGACCTCTC
AGACAACACTGAGAAAATCATCGCTGAATACATATGGGTTGGTGGTTCAGGAATGGATAT
GAGAAGCAAAGCCAGGACTCTCCCTGGACCTGTGACCGATCCATCAAAGCTCCCAAAATG
GAATTATGATGGTTCAAGCACTGGCCAAGCTCCTGGTGAAGACAGTGAAGTGATCTTATA
CCCTCAAGCGATTTTCAAAGATCCGTTCCGTAGAGGCAACAACATTCTTGTCATGTGTGA
TACTTACACCCCTGCGGGTGAACCAATCCCTACGAACAAGAGACATGCTGCAGCTCAGAT
CTTTAGCAACCCTGATGTTGTTGCTGAAGTGCCATGGTACGGAATCGAACAAGAATACAC
TCTGTTGCAGAAAGATGTGAATTGGCCTGTCGGATGGCCCATTGGTGGATTCCCCGGCCC
TCAGGGACCATACTACTGCAGTGTTGGAGCTGACAAATCTTTTGGAAGAGACATTGTTGA
TGCTCACTACAAGGCTTGTTTGTATGCTGGAATTAACATCAGTGGAATCAATGGAGAAGT
CATGCCTGGTCAGTGGGAGTTCCAGGTCGGACCATCGGTTGGTATCTCAGCTGCTGATGA
AGTGTGGATTGCTCGTTTTATTTTGGAGAGGATCACAGAGATTGCTGGTGTGGTTGTATC
TTTTGACCCGAAACCAATTCCGGGTGACTGGAACGGAGCTGGTGCTCACACCAATTACAG
TACTAAATCGATGAGGGAGGAAGGAGGATACGAGATAATCAAGAAGGCAATTGATAAGCT
CGGACTGAGACACAAGGAGCACATTTCTGCTTACGGTGAAGGCAACGAGCGTCGTCTCAC
TGGACACCATGAAACTGCTGATATCAACACTTTCAAATGGGGTGTTGCAAACCGTGGAGC
ATCAATCCGTGTAGGACGTGACACGGAGAAGGAAGGGAAAGGATACTTTGAGGATAGGAG
GCCAGCTTCCAACATGGACCCTTACACTGTAACTTCCATGATTGCAGAGACTACACTTCT
TTGGAATCCTTGAAGAAATATGACAATAATATAACTTGAATCTGGTTTCAAGTTTGTGTT
TCTACAGTTTATTAAGCAATTACCGGGTTGATACTGCCGGAGTTTGTGGTTTGAGGCCTT
TCTTTTAATCTCTTTGTGTTTTGGGGTTTGTGATTGGAGCAAAAACCCTGATTTGCTCTG
TTTCTTTGACCTTTTATTTGAACCCTTTGTATTTGAATTAATAAGACGATCTGAAAAGGC
CTTTTCATGTTTCTATCAAAAAAAAAAAAAAAAAAA
>BraGLN1.1_C1 Brassica rapa mRNA for cytosolic glutamine synthetase GS1 isoform, similar to AtGLN1.1 (BraA.GLN1.1.a), complete cds.
AAAACACAACCAAAACACGAGAAGATTTTATTCGATTTTATCTGTCATTTGCTTCAACTG
TTACTATCGACCAATCTCGGTGTTCGTAGCCATGAGTCTTCTTACAGATCTCGTTAACCT
TAACCTCTCAGAGACCACTGACAAAGTCATTGCGGAATACATATGGGTTGGAGGTTCAGG
AATGGATATGAGAAGCAAAGCCAGGACTCTTCCTGGACCAGTGAGTGACCCTTCGGAGCT
ACCAAAGTGGAACTATGATGGCTCAAGCACAGGCCAAGCTCCTGGTGAAGACAGTGAAGT
CATCTTATACCCTCAAGCCATCTTCAAAGATCCTTTCCGTAGAGGCAATAACATTCTTGT
CATGTGCGATGCTTACACTCCAGCGGGCGAACCAATCCCAACAAACAAAAGACACGCTGC
GGCTAAGGTCTTTAGCCACCCTGATGTTGTAGCTGAAGTGCCATGGTATGGTATTGAGCA
AGAGTATACTTTACTTCAGAAAGATGTGAACTGGCCTCTTGGTTGGCCTCTTGGCGGCTT
CCCTGGCCCTCAGGGACCATACTATTGTAGTGTTGGAGCAGATAAATCTTTTGGTAGAGA
CATCGTTGATGCTCACTACAAGGCCTGCTTATACGCTGGCATCAACATTAGTGGCATCAA
CGGAGAAGTCATGCCTGGTCAGTGGGAGTTCCAAGTTGGTCCAGCTGTTGGTATCTCGGC
CGGTGATGAAATTTTGGTCGCACGTTTCATTTTGGAGAGGATCACAGAGATTGCTGGTGT
GGTGGTATCTTTTGACCCAAAACCGATTCCCGGTGACTGGAATGGTGCTGGTGCTCACTG
CAACTATAGTACCAAGTCAATGAGGGAAGATGGTGGTTACGAGATTATCAAGAAGGCAAT
CGATAAATTGGGACTGAGACACAAGGAACACATTGCTGCTTATGGTGAAGGCAATGAGCG
CCGTCTCACGGGTCACCACGAGACTGCTGACATCAACACTTTCCTCTGGGGTGTTGCGAA
CCGTGGAGCATCAATCCGTGTAGGACGTGACACAGAGAAAGAAGGGAAAGGATACTTTGA
GGATAGGAGGCCAGCTTCGAACATGGATCCTTACATTGTGACTTCCATGATTGCAGATAC
CACAATCCTCTGGAACCCTTGATCAGATCAAAGAAGATTGTTGAATGTTCACTCCATTTG
GGTTTCTCTGCATGATTCAACATTTGTGTGTTTCTCTATCAAGCATTGTCTCAGAGCAAG
TCAAGAGATTTGCTCTGTTCTTATGGCTTTTATTGTTTCACATCCATTGGAAACATCTTT
GTATCAATTTATGAATAAAGTTTGGTTTGGTTAAAAAAAAAA
>BnaGLN1.1_C1 Brassica napus mRNA for cytosolic glutamine synthetase GS1 isoform, similar to AtGLN1.1 (BnaA.GLN1.1.a), complete cds.
ACACAACCAAAACACGAGAAGATTTTATTCGATTTTATCTGTCATTTGCTTCAACTGTTA
CTATCGACCAATCTCGGTGTTCGTAGCCATGAGTCTTCTTACAGATCTCGTTAACCTTAA
CCTCTCAGAGACCACTGACAAAATCATTGCGGAATACATATGGGTTGGAGGTTCAGGAAT
GGATATGAGAAGCAAAGCCAGGACTCTTCCTGGACCAGTGAGTGACCCTTCGGAGCTACC
AAAGTGGAACTATGATGGCTCAAGCACAGGCCAAGCTCCTGGTGAAGACAGTGAAGTCAT
CTTATACCCTCAAGCCATCTTCAAAGATCCTTTCCGTAGAGGCAATAACATTCTTGTCAT
GTGCGATGCTTACACTCCAGCGGGCGAACCAATCCCAACAAACAAAAGACACGCTGCGGC
TAAGGTCTTTAGCCACCCTGATGTTGTAGCTGAAGTGCCATGGTATGGTATTGAGCAAGA
GTATACTTTACTTCAGAAAGATGTGAACTGGCCTCTTGGTTGGCCTATTGGCGGCTTCCC
TGGCCCTCAGGGACCATACTATTGTAGTGTTGGAGCAGATAAATCTTTTGGTAGAGACAT
CGTTGATGCTCACTACAAGGCCTGCTTATACGCTGGCATCAATATTAGTGGCATCAACGG
AGAAGTCATGCCTGGTCAGTGGGAGTTCCAAGTTGGTCCAGCTGTTGGTATCTCGGCCGG
TGATGAAATTTGGGTCGCACGTTTCATTTTGGAGAGGATCACAGAGATTGCTGGTGTGGT
GGTATCTTTTGACCCAAAACCGATTCCCGGTGACTGGAATGGTGCTGGTGCTCACTGCAA
CTATAGTACCAAGTCAATGAGGGAAGATGGTGGTTACGAGATTATCAAGAAGGCAATTGA
TAAACTGGGACTGAGACACAAGGAACACATTGCTGCTTATGGTGAAGGCAATGAGCGTCG
TCTCACGGGTCACCACGAGACTGCTGACATCAACACTTTCCTCTGGGGTGTTGCGAACCG
TGGAGCATCAATCCGTGTAGGACGTGACACAGAGAAAGAAGGGAAAGGATACTTTGAGGA
TAGGAGGCCAGCTTCGAACATGGATCCTTACATTGTGACTTCCATGATTGCAGAGACCAC
AATCCTCTGGAAACCTTGATCAGATCAAAGAAGCTTGTTGAAGAATGTTCACTCCGTTTG
GGTTTCTTGCATGGTTCAACGTTTGTGTGTTTCTCTATCAAGCATTGTCTCAGAGCAAGT
CAAGAGATTTGCTTTGTTCTTATGGCTTTTATTGTTTCACATCCATTGAAAACATCTCTT
TGTATCAATTTATGAATAAAGTGTGGTTTGGTTCTAAAAAAAAAAAAAAAAAAA
>BnaGLN1.1_C2 Brassica napus mRNA for cytosolic glutamine synthetase GS1 isoform, similar to AtGLN1.1 (BnaC.GLN1.1.a), complete cds.
ACACAACCAAAACACGAGAAGATTTTATTCGATTTTATCTGTCATTTGCTTCAGCTGTTA
CTATCGACCAATCTCGGTGTTCGTAGCCATGAGTCTTCTTACAGATCTCGTTAACCTTAA
CCTCTCAGAGACCACTGACAAAATCATTGCGGAATACATATGGGTTGGAGGTTCAGGAAT
GGATATGAGAAGCAAAGCCAGGACTCTTCCTGGACCAGTGAGTGACCCTTCGGAGCTACC
AAAGTGGAACTATGATGGCTCAAGCACAGGCCAAGCTCCTGGTGAAGACAGTGAAGTCAT
CTTATACCCTCAAGCCATATTCAAAGATCCTTTCCGTAGAGGCAACAACATTCTTGTCAT
GTGCGATGCTTACACTCCAGCGGGCGAACCAATCCCAACAAACAAAAGACACGCTGCGGC
TAAGGTCTTTAGCCACCCTGATGTTGTAGCTGAAGTGCCATGGTATGGTATTGAGCAAGA
GTACACTTTACTTCAGAAAGATGTGAAGTGGCCTGTTGGTTGGCCTATTGGTGGCTTCCC
CGGTCCTCAGGGACCATACTATTGTAGTGTTGGAGCAGATAAATCTTTTGGTAGAGACAT
TGTTGATGCTCATTACAAGGCCTGCTTATACGCTGGCATCACCATTAGTGGCATCAATGG
AGAAGTCATGCCGGGTCAGTGGGAGTTCCAAGTTGGTCCAGCTGTTGGTATCTCGGCCGG
TGATGAAATTTGGGTCGCACGTTACATTTTGGAGAGGATCACAGAGGTTGCTGGTGTGGT
GGTATCTTTTGACCCAAAACCTATTCCCGGTGACTGGAATGGTGCTGGTGCTCACTGCAA
CTATAGTACCAAGTCAATGAGGGAAGATGGTGGTTACGAGATTATCAAGAAGGCAATCGA
TAAACTGGGAATGAGACACAAGGAACACATTGCTGCTTATGGTGAAGGCAATGAGCGTCG
TCTCACGGGTCATCACGAGACTGCTGACATCAACACTTTCCTCTGGGGTGTTGCGAATCG
TGGAGCATCAATCCGTGTAGGACGCGACACAGAGAAAGAAGGGAAAGGATACTTTGAGGA
TAGGAGGCCAGCTTCGAACATGGATCCTTACATTGTGACTTCCATGATTGCAGAGACCAC
AATCCTCTGGAAACCTTGATCAGATCAAAGAAGATTGTTGAAGAATGTTCACTCCATTTG
GGTTTCTTGCATGGTTCAACGTTTGTATGTTTCTCTATCAAGCATTGTCTCAGAACAAAG
TCAAGAGATTTGCTCTGTTCTTATGGCTTTTATTGTTTCACATCCATTGAAAACATCTCT
TTGTATCAATTTATGAATAAAGTGTGGTTTGGTTCAAAAAAAAAAAA
>BnaGLN1.2_C1 Brassica napus mRNA for cytosolic glutamine synthetase GS1 isoform, similar to AtGLN1.2 (BnaA.GLN1.2.a), complete cds.
GGGTCGACCCACGCGTCCGCAAAAACCACATTATCCGAGATTTGAGTATATTTCATTGCA
ACCTTCTTGTCATTTTCTCTGTAACCATGAGTCTTCTGACCGATCTCGTTAACCTTGACC
TCTCAGACAACACTGAGAAAATCATCGCTGAATACATATGGGTTGGTGGTTCAGGAATGG
ATATGAGAAGCAAAGCCAGGACTCTCCCTGGACCTGTGACCGATCCATCAAAGCTCCCAA
AATGGAATTATGATGGTTCAAGCACTGGCCAAGCTCCTGGTGAAGACAGTGAAGTGATCT
TATACCCTCAAGCGATTTTCAAAGATCCGTTCCGTAGAGGCAACAACATTCTTGTCATGT
GTGATACTTACACCCCTGCGGGTGAACCAATCCCTACGAACAAGAGACATGCTGCAGCTC
AGATCTTTAGCAACCCTGATGTTGTTGCTGAAGTGCCATGGTATGGAATCGAACAAGAAT
ACACTCTGTTGCAGAAAGATGTGAATTGGCCTGTCGGATGGCCCATTGGTGGATTCCCCG
GCCCTCAGGGACCATACTACTGCAGTGTTGGAGCTGACAAATCTTTTGGAAGAGACATTG
TTGATGCTCACTACAAGGCTTGTTTGTATGCTGGAATTAACATCAGTGGAATCAATGGAG
AAGTCATGCCTGGTCAGTGGGAGTTCCAAGTCGGACCGTCGGTTGGTATCTCAGCTGCTG
ATGAAGTGTGGATTGCTCGTTTTATTTTGGAGAGGATCACAGAGATTGCTGGTGTGGTTG
TATCTTTTGACCCAAAACCAATTCCGGGTGACTGGAACGGAGCTGGTGCTCACACCAATT
ACAGTACTAAATCGATGAGGGAGGAAGGAGGATACGAGATAATCAAGAAGGCAATTGATA
AGCTCGGACTGAGACACAAGGAGCACATTTCTGCTTACGGTGAAGGCAACGAGCGTCGTC
TCACTGGACACCATGAAACTGCTGATATCAACACTTTCAAATGGGGTGTTGCAAACCGTG
GAGCATCAATCCGTGTAGGACGTGACACGGAGAAGGAAGGGAAAGGATACTTTGAGGATA
GGAGGCCAGCTTCCAACATGGACCCTTACACTGTAACTTCCATGATTGCAGAGACTACAC
TTCTTTGGAATCCTTGAAGAAATATGACAATAATATAACTTGAATCTGGTTTCAAGTTTG
TGTTTCTACAGTTTATTAAGCAATTACCGGGTTGATACTGCCGGAGTTTGTGGTTTGAGG
CCTTTCTTTTAATCTCTTTGTGTTTTGGGGTTTGTGATTGGAGCAAAAGCCCTGATTTGC
TCTGTTTCTTTGACCTTTTATTTGAACCCTTTGTATTTGTATTAATAAGACGATCTGAAA
AGGCCTTTTCATGTTTCAAAAAAAAAAAAAAAAAAAAAAAAAAAAAAAAA
>BnaGLN1.2_C2 Brassica napus mRNA for cytosolic glutamine synthetase GS1 isoform, similar to AtGLN1.2 (BnaC.GLN1.2.a), complete cds.
CGGGGCGGATCTCATAAACCAAAAACCACATTATCCGAGATTTGAGTATAATATTTCACT
ACAACCTTCTTGTCATTTTCTCTGTAACCATGAGTCTTCTGACCGATCTCGTTAACCTTG
ACCTCTCAGACAACACTGAGAAAATCATCGCTGAATACATATGGGTTGGTGGTTCAGGAA
TGGATATGAGAAGCAAAGCCAGGACTCTCCCTGGACCTGTGACCGATCCATCAAAGCTCC
CAAAATGGAATTATGATGGTTCAAGCACTGGCCAAGCTCCTGGTGAAGACAGTGAAGTGA
TCTTATACCCTCAAGCGATTTTCAAAGATCCGTTCCGTAGAGGCAACAACATTCTTGTCA
TGTGTGATACTTACACCCCTGCGGGTGAACCAATCCCTACGAACAAGAGACATGCTGCAG
CTCAGATCTTTAGCAACCCTGATGTTGTTGCTGAAGTGCCATGGTATGGAATCGAACAAG
AGTACACTCTGTTGCAGAAAGATGTGAAGTGGCCTGTTGGATGGCCCATTGGTGGATTCC
CCGGCCCTCAGGGACCATACTACTGCAGTGTTGGAGCTGACAAATCTTTTGGAAGAGACA
TTGTTGATGCTCACTACAAGGCTTGTTTGTATGCCGGAATTAACATCAGTGGAATCAATG
GAGAAGTCATGCCTGGTCAGTGGGAGTTCCAAGTCGGACCATCGGTTGGTATCTCAGCTG
CTGATGAAGTGTGGATTGCTCGTTACATTTTGGAGAGGATCACAGAGATTGCTGGTGTGG
TTGTATCTTTTGACCCAAAACCAATTCCGGGTGACTGGAATGGAGCTGGTGCTCACACCA
ATTACAGTACTAAATCGATGAGGGAGGAAGGAGGATACGAGATAATCAAGAAGGCAATTG
ATAAGCTCGGACTGAGACACAAGGAGCACATTTCTGCTTACGGTGAAGGCAACGAGCGTC
GTCTCACCGGACACCATGAAACTGCTGACATCAACACTTTCAAATGGGGTGTTGCAAACC
GTGGAGCATCAATCCGTGTAGGACGTGACACGGAGAAGGAAGGGAAAGGATACTTTGAGG
ATAGGAGGCCAGCTTCCAACATGGACCCTTACACTGTAACTTCCATGATTGCAGAGACTA
CACTTCTTTGGAATCCTTGAAGAAATATGACAATAATATAACTTGAATCTGGTTCTCTGG
GGCTTCAAGTTTGTGTTTTCTACAGTTTATTAAGCAATTACCGGGTTGATACTGCCAGAG
TTTGTGGTTTGAGGCCTTTCTTTTAATCTCTTTGTGTTTTGGGGTTTGTGATTGAAGCAA
AAACCCTGATTTGCTCTGTTTCTTTGACCTTTTATTTGAACCCTTTGTATTTCTATTAAT
AAGACGATCTGAGAAGGCCTTTCCATGTTCCAAAAAAAAAAAAAAAAAAAA
>BnaGLN1.3_C1 Brassica napus mRNA for cytosolic glutamine synthetase GS1 isoform, similar to AtGLN1.3 (BnaC.GLN1.3.a), complete cds.
GGGTCGAGGGATTGATCGTCTTCCCCTAAACAACACTGATTGATTATCTTTCTCTCGTGA
CGGCGCCATGTCTCTCCTCTCAGATCTCGTCAACCTCAACCTCTCTGACTCCACCGAGAA
AATCATAGCCGAATACATATGGATCGGTGGATCTGGAATGGACATCAGAAGCAAAGCCAG
AACACTCCCAGGACCAGTGAGCGATCCATCAAAGCTTCCTAAGTGGAACTACGACGGATC
CAGCACCGGTCAAGCCGCCGGAGATGACAGTGAAGTCATTCTATACCCTCAGGCGATATT
CCGTGATCCGTTCAGGAAAGGCAACAACATTCTGGTGATGTGTGATGCTTACACGCCGGC
AGGGAATCCAATTCCGACCAACAAGAGGCACAACGCTGCTAAGATCTTCAGCAACCCCAA
AGTTGCCTCTGAGGAGCCTTGGTATGGGATTGAACAAGAATACACATTGATGCAAAAGGG
TGTGAACTGGCCCATTGGTTGGCCTATCGGTGGCTTCCCTGGCCCACAGGGACCATACTA
CTGTGGTGTGGGAGCTGACAAAGCCATTGGTCGTGACATCGTGGATGCGCACTACAAGGC
CTGTATTTACGCAGGTATTGGCATCTCTGGTGTCAATGGAGAAGTCATGCCTGGCCAGTG
GGAGTTCCAAGTCGGTCCTGTTGAGGGTATTAGTGCTGGTGACCAAGTCTGGGTCGCTAG
ATACCTTCTTGAGAGGATCACCGAGATCTCTGGTGTCAATGTCAGCTTCGACCCTAAGCC
AGTCCCGGGTGATTGGAACGGAGCTGGAGCTCACTGCAACTACAGCACGAAGTCGATGAG
GAACGACGGAGGATTAGCTGTGATTAAGAAAGCCATAGAGAAGCTTCAGGTGAAGCACAA
GGAGCACATTGCTGCTTACGGTGAAGGCAACGAGCGTCGCCTCACGGGGAAGCACGAGAC
CGCGGACATCAACACGTTCTCTTGGGGAGTGGCGAACCGTGGAGCTTCGGTGAGAGTGGG
ACGTGACACTGAGAAAGAAGGCAAAGGTTACTTCGAGGACAGAAGGCCAGCTTCTAACAT
GGATCCTTACGTTGTTACTTCCATGATTGCTGAAACCACCATCCTCGGTTAAAATCGCAC
ACGTTCTTATGTTTGGGTTTATCTTATCTGGTCTGGTTTTCAATTTGCAAACTTGTGCTT
GTGATTGCCGGTTTATCTCGGTTTAAATAATTCTTATGACGACATTTTGTATTTTTTTTC
TTCCTAGTTTCGAAATAATTAAATAAGGTATCCAAATCGCCCTATAGTGAGTCGTATTAC
AATTCAACTGGCCGTCGTTTTTACAACGTCGTGACTGGGAAAACCCCTGCGGTTACCCAC
CTTAAATCGCCTTGCAGCACAATTCCCCTTTTCGCAGCTTGGCGTAATTAACGAAAAGGC
CCGGAACCGATGGCCCTTTTCCAACGTTGCGCCAGCCTGAATGGCCA
>BnaGLN1.3_C2 Brassica napus mRNA for cytosolic glutamine synthetase GS1 isoform, similar to AtGLN1.3 (BnaA.GLN1.3.a), complete cds.
TGAATGCTGTGACGCCAGCTCGAAATAACCCTACTAAAGGGAACAAAAGCTGGAGCTCCA
CCGCGGTGGCGGCCGCTCTGGCATTGATCGTCTTCCCTTAGACAAACACTGATTGATTAT
CTTTCTCTTTTCTCTCGTGACGGCGCCATGTCTCTCCTCTCAGATCTCGTCAACCTCAAC
CTCTCTGACTCCACCGAGAAAATCATCGCCGAATACATATGGATCGGTGGATCTGGAATG
GACATCAGAAGCAAAGCCAGGACACTACCAGGACCAGTGAGCGATCCATCAAAGCTGCCT
AAGTGGAACTACGACGGATCCAGCACCGGTCAAGCCGCCGGAGATGACAGTGAAGTCATT
CTATACCCTCAGGCGATATTCCGTGATCCGTTCAGGAAAGGCAACAACATTCTGGTGATG
TGTGATGCTTACACGCCGGCAGGGAATCCAATTCCGACCAACAAGAGGCACAACGCTGCT
AAGATCTTCAGCAACCCCAAAGTTGCCTCTGAGGAGCCTTGGTATGGGATTGAGCAAGAA
TACACATTGATGCAGAAGGGTGTGAACTGGCCTATTGGTTGGCCTATCGGTGGCTTCCCT
GGCCCTCAGGGACCTTACTACTGTGGTGTGGGAGCTGACAAGGCAATTGGTCGTGACATT
GTGGATGCACACTACAAGGCCTGTATTTACGCAGGTATTGGCATCTCTGGTGTCAATGGA
GAAGTCATGCCTGGTCAGTGGGAGTTCCAAGTCGGTCCTGTTGAGGGTATTAGTGCTGGT
GACCAAGTTTGGGTCGCTAGATACCTTCTCGAGAGGATCACTGAGATCTCTGGTGTGAAT
GTCAGCTTCGACCCTAAACCAGTCCCGGGTGATTGGAACGGAGCTGGAGCTCACTGCAAC
TACAGCACGAAGTCAATGAGGAACGACGGAGGATTAGCTGTGATTAAGAAAGCGATAGAG
AAGCTTCAGGTGAAGCACAAGGAGCACATTGCTGCTTACGGTGAAGGCAACGAGCGTCGT
CTCACGGGGAAGCACGAAACTGCAGACATCAACACGTTCTCTTGGGGAGTGGCGAACCGT
GGGGCTTCGGTGAGAGTGGGGAGAGACACTGAGAAAGAAGGCAAAGGTTACTTCGAGGAC
AGAAGGCCAGCTTCTAACATGGATCCTTACGTTGTTACGTCCATGATCGCTGAAACCACC
ATCCTCGGTTAAACCACACACATTTAGTAATATTTGATTTTCTCCGGTTTGGTTTTATGA
TTTGAATACTGTTGTACTTGTGATCGCGGTCTATTTCGGTTTCAATAATTCTTATGACGA
AAAAAAAAAAAAAAAA
>BnaGLN1.3_C3 Brassica napus mRNA for cytosolic glutamine synthetase GS1 isoform, similar to AtGLN1.3 (BnaC.GLN1.3.b), complete cds.
TCTCGTATTCTCCTCTCAGACGCAGCCATGTCTCTGCTCTCAGATCTCGTCAACCTCAAC
CTCTCCGACACCACCAAGCAAATCATCGCCGAATACATATGGATCGGTGGATCTGGAATG
GACATTAGAAGCAAAGCCAGGACACTCCCAGGACCAGTGACCGATCCATCAAAGCTTCCC
AAGTGGAACTACGACGGATCAAGCACCGGTCAGGCCGCTGGAGATGACAGTGAAGTCATT
CTATATCCTCAGGCTATATTCCGTGATCCGTTCAGGAGAGGCAACAACATTCTGGTGATG
TGTGATGCTTACACGCCGGCCGGTAATCCAATTCCGACCAACAAGAGGCATAACGCTGCT
AAGATCTTCAGCAACTCTAAAGTTGCCTCTGAGGAGCCTTGGTATGGGATTGAGCAAGAA
TACACATTGATGCAAAAGGGTGTGAACTGGCCTATTGGTTGGCCTGTTGGTGGCTTCCCT
GGCCCACAGGGACCATACTACTGTGGTGTGGGAGCTGACAAAGCCATTGGTCGTGACATC
GTGGATGCACACTACAAAGCCTGTCTTTACGCAGGTATTAGCATCTCTGGTGTCAATGGA
GAAGTCATGCCTGGCCAGTGGGAGTTCCAAGTCGGTCCTGTTGAAGGTATTAGTGCTGGT
GATCAAGTCTGGATCGCTAGATTCCTTCTCGAGAGGATCACTGAGATCTCTGGTGTAAAC
GTCAGCTTCGACCCAAAACCAGTCCCGGGTGATTGGAACGGAGCTGGAGCTCACTGTAAC
TACAGCACGAAGACGATGAGGAACACTGGAGGACTAGCGGTGATAAAGAAAGCGATAGAG
AAGCTTCAGGTGAAGCACAAGCAGCACATTGCTGCTTACGGTGAAGGCAACGAGCGTCGT
CTCACGGGGAAGCACGAGACGGCAGATATCAACACGTTCTCGTGGGGAGTGGCGAACCGT
GGAGCATCGGTGAGAGTGGGACGTGACACTGAGAAAGAAGGCAAAGGTTACTTCGAGGAT
CGTAGGCCAGCTTCTAACATGGATCCTTATGTCGTTACTTCCATGATCGCTGAAACCACA
ATCCTCGGTTAAGTAATCGCACGCATTTTATAATGTTTGGTTTATCCGGTTTCGTTTATT
TCTTAATTTGCGGATTTTTGTGCTTGTGGTTGCACTACTAATAATTATTATCATGCCCTA
GTAGGATTCACGTGTTTTATGTTTTTTTTTCATTTCGAATAATTAAATAAGGAATTCTTA
TGGATGAAATTTAAA
>BnaGLN1.3_C4 Brassica napus mRNA for cytosolic glutamine synthetase GS1 isoform, similar to AtGLN1.3 (BnaA.GLN1.3.b), complete cds.
CCACGCGTCCGCGGACGCGTGGGATTTTAGTATTTTTTTTTCTCTCGTATTCTCCTCTCA
GACGCAGCCATGTCTCTGCTCTCAGATCTCGTCAACCTCAACCTCTCCGACACAACCAAG
CAAATCATCGCCGAATACATATGGATCGGTGGATCTGGAATGGACATTAGAAGCAAAGCC
AGAACACTACCAGGACCAGTGACCGATCCATCAAAGCTTCCCAAGTGGAACTACGACGGA
TCTAGCACCGGTCAGGCCGCTGGAGATGACAGTGAAGTCATTCTATATCCTCAGGCTATA
TTCCGTGATCCGTTCAGGAGAGGCAACAACATTCTGGTGATGTGTGATGCTTACACGCCG
GCCGGTAATCCAATTCCGACCAACAAGAGGCACAACGCTGCAAAGATCTTCAGCAACTCA
AAAGTTGCCTCTGAGGAGCCTTGGTATGGGATTGAGCAAGAATACACATTGATGCAAAAG
GGTGTGAATTGGCCCATTGGTTGGCCTGTTGGTGGCTTCCCTGGCCCACAGGGACCGTAC
TACTGTGGCGTGGGAGCTGACAAAGCCATTGGTCGTGACATCGTGGATGCACACTACAAA
GCCTGTCTTTACGCAGGTATTAGCATCTCTGGTGTCAATGGAGAAGTCATGCCTGGCCAG
TGGGAGTTCCAAGTCGGTCCTGTTGAAGGGATTAGTGCCGGTGATCAAGTCTGGATAGCT
AGATTCCTTCTCGAGAGGATCACTGAGATCTCTGGTGTAAACGTCAGCTTCGACCCAAAA
CCAGTCCCGGGTGATTGGAACGGAGCGGGAGCGCACTGCAACTACAGTACGAAGACGATG
AGGAACACTGGAGGATTAGCGGTGATAAAGAAAGCGATAGAGAAGCTTCAGGTGAAGCAC
AAGCAGCACATTGCTGCTTACGGTGAAGGCAACGAGCGTCGTCTCACGGGCAAGCACGAG
ACGGCAGATATCAACACGTTCTCATGGGGAGTGGCGAACCGTGGAGCTTCGGTGAGAGTG
GGACGTGACACTGAGAAAGAAGGCAAAGGTTACTTCGAGGATCGTAGGCCAGCTTCTAAC
ATGGATCCTTATGTCGTCACTTCCATGATCGCCGAAACCACAATCCTCGGTTAAGTAATC
AATACGCATTTTAATGTTTAGTTTTTTCCTTAATTTGCGGATTTTTGTGCTTGTGGTTGC
ACTACTAATAATTATTATCATGCCCTAGTAGGATTCACGTGTTTTATGTTTTTTTTTTTC
ATTTCGAATAATT
>BnaGLN1.3_C5 Brassica napus mRNA for cytosolic glutamine synthetase GS1 isoform, similar to AtGLN1.3 (BnaA.GLN1.3.c), complete cds.
GGGTCGACGGCCATTACGGCCGGGGATCGAGATCGTCTTCCCAAAACAACACTCATTGAT
TGATTACTATCCGACGCAGCCATGTCTCTGCTCTCAGATCTCGTCAACCTCAACCTCTCC
GACTCCACCAAGCAAATCATCGCCGAATACATATGGATCGGTGGATCTGGCATGGACATT
AGAAGCAAAGCCAGAACACTCCCAGGACCAGTGAGCGATCCATCAAAGCTTCCCAAGTGG
AACTACGACGGATCCAGCACCGGTCAGGCCTCTGGAGATAACAGTGAAGTCATTCTATAC
CCTCAGGCCATATTCCGTGATCCGTTCAGGAGAGGCGACAACATCCTGGTGATGTGTGAT
GCATACACACCGGCCGGAGATCCAATTCCGACAAACAAGAGGCACAAGGCTGCTAAGATC
TTTAGCCATCCTAACGTTGCCAAGGAGGTGCCTTGGTATGGGATTGAGCAAGAATACACT
TTGATGCAAAAGGGTGTGAACTGGCCTATTGGTTGGCCAATTGGTGGCTTCCCTGGTCCT
CAGGGACCATACTACTGTGGTGTGGGAGCTGACAAAGCCATTGGTCGTGACATTGTGGAC
GCACACTACAAGGCCTGTCTTTACGCAGGTATTGGCATCTCTGGTGTCAATGGAGAGGTC
ATGCCTGGACAGTGGGAGTTCCAAGTCGGTCCAGTTGAGGGTATTAGTTCTGGTGATCAA
GTCTGGGTCGCTAGATACCTTCTTGAGAGGATCACTGAGATCTCTGGTGTAAATGTCAGC
TTCGACCCTAAACCAGTTCCGGGTGATTGGAACGGAGCTGGAGCTCACTGCAACTACAGT
ACGAAGACGATGAGGAACGACGGAGGATTAGCAGTGATAAAGAAAGCAATAGAGAAGCTT
CAGGTGAAGCACAAGGAGCACATTGCTGCTTACGGTGAAGGCAACGAGCGTCGTCTCACG
GGGAAGCATGAAACAGCAGACATCAACACGTTCTCTTGGGGAGTGGCGAACCGTGGAGCT
TCGGTGAGAGTGGGACGTGACACTGAGAAAGAAGGCAAAGGTTACTTCGAGGATCGTAGG
CCAGCTTCTAACATGGATCCTTATGTCGTCACTTCCATGATCGCTGAAACCACCATCCTC
GGTTAATCAGAATGTTTCTCTAATTGCACTAATAATTCTTATCATGGACTTAGTAGCTCG
ACGGTGTTTGGTGTGTTTCGTTTCGAATAATTAAATAAAGGATTTTCATGATG
>BnaGLN1.3_C6 Brassica napus mRNA for cytosolic glutamine synthetase GS1 isoform, similar to AtGLN1.3 (BnaC.GLN1.3.c), complete cds.
GGAGATCGTCTTCCCTAAACAACACTCATTGATTGATTACTATCCGACGCAGCCATGTCT
CTGCTCTCAGATCTCGTCAACCTCAACCTCTCCGACTCCACCAAGCAAATCATCGCCGAA
TACATATGGATCGGTGGATCTGGCATGGACATTAGAAGCAAAGCCAGAACACTTCCAGGA
CCAGTGAGCGATCCATCAAAGCTTCCCAAGTGGAACTACGACGGATCCAGCACCGGTCAG
GCCTCTGGAGACAACAGTGAAGTCATTCTATACCCTCAGGCGATATTCCGTGATCCGTTC
AGGAGAGGCGACAACATCCTGGTGATGTGTGATGCATACACACCGGCCGGAGATCCAATT
CCGACCAACAAGAGGCACAAGGCTGCTAAGATCTTCAGCCATCCTAACGTTGCCAAAGAA
GTGCCTTGGTATGGGATTGAGCAAGAATACACTTTGATGCAAAAGGGTATGAACTGGCCT
ATTGGTTGGCCTGTTGGTGGCTTCCCTGGTCCTCAGGGACCATACTACTGTGGTGTGGGA
GCTGACAAAGCCATTGGTCGTGACATTGTGGACGCACACTACAAGGCCTGTCTTTACGCA
GGTATTGGCATCTCTGGTGTCAATGGAGAGGTCATGCCTGGACAGTGGGAGTTCCAAGTC
GGTCCAGTTGAGGGTATTAGTTCTGGTGATCAAGTCTGGGTCGCTAGATACCTTCTTGAG
AGGATCACTGAGATCTCTGGTGTAAATGTCAGCTTCGACCCAAAACCAGTCCCGGGTGAT
TGGAACGGAGCTGGAGCTCACTGCAACTACAGTACGAAGACGATGAGGAACGACGGAGGC
TTAGCAGTGATAAAGAAAGCAATAGAGAAGCTTCAGGTGAAGCACAAGGAGCACATTGCT
GCTTATGGTGAAGGCAACGAGCGTCGTCTCACGGGGAAGCATGAAACAGCAGACATCAAC
ACGTTCTCTTGGGGAGTGGCGAACCGTGGAGCTTCGGTGAGAGTGGGACGTGACACTGAG
AAAGAAGGCAAAGGTTACTTCGAGGATCGTAGGCCAGCTTCTAATATGGATCCTTATGTC
GTCACTTCCATGATCGCTGAAACCACCATCCTCGGTTAATCACAATGTTTTTCTAATTGC
ACTAATAATTCTTATCATGGACTCAGTAGCACGACGGTGTTTGGTGTGTTTCGTTTCGAA
TAATTAAATAAAGGATTTTCATGATGAAAAAAAAAAAAAAAAAAA
>BnaGLN1.4_C1 Brassica napus mRNA for cytosolic glutamine synthetase GS1 isoform, similar to AtGLN1.4 (BnaA.GLN1.4.a), complete cds.
GATACAAAAAAAGTTTAGTTTTCTGTTCAGATTCCTAGAAAAATGTCGGCTCTTGCAGAT
TTAATCAATCTCGATCTCTCCGACTCCTCTGAGAAGATCATTGCCGAGTACATATGGATT
GGTGGATCAGGCTTGGATATGAGAAGCAAAGCAAGGACTTTGCCGGGACCAGTGAAGGAT
CCATCGGAGTTACCGAAATGGAACTATGACGGTTCAAGCACCGGCCAAGCCCCCGGCGAT
GACAGTGAAGTCATCATCTACCCTCAAGCTATCTTCAAAGATCCATTCAGAAGAGGCAAC
AACATCCTTGTGATGTGTGACGCTTATACACCGGCTGGCGAACCGATCCCAACCAACAAA
AGGCATGCGGCGGCCAAGATCTTTAGCGACCCAACCGTTGCCGCCGAAGAAACATGGTAC
GGAATTGAGCAAGAGTATACTTTGCTCCAAAAGGATACTAAGTGGCCAGTTGGTTGGCCC
GTCGGTGGCTTCCCAGGTCCTCAGGGACCATACTACTGTGGAGTTGGAGCAGACAAAGCC
TTTGGAAGAGACATCGTAGATGCTCATTACAAAGCATGTCTTTACGCCGGAATCAATGTC
AGTGGCACTAACGGAGAAGTCATGCCCGGCCAGTGGGAGTTCCAAGTCGGTCCAACCGTT
GGAATAGCTGCCGCTGATCAGGTCTGGGTCGCTCGTTACATCCTCGAGAGGATCACAGAA
TTGGCTGGAGTGGTTTTGTCTCTTGACCCTAAACCAATTCCGGGAGATTGGAATGGTGCA
GGAGCACACACAAATTACAGCACCAAGTCGATGAGGGAAGATGGAGGGTACGAGATCATA
AAGAAAGCGATAGAGAAGCTTGGACTGCGTCACAAGGAACACATCGCTGCTTATGGTGAA
GGCAACGAGCGTCGTCTCACTGGAAGACACGAGACTGCTGATATCAACACTTTCTTATGG
GGTGTTGCAAACCGTGGGGCATCGATTAGGGTTGGTCGTGACACAGAGAAAGATGGGAAA
GGATACTTTGAAGATCGTAGGCCAGCGTCGAACATGGATCCCTACACTGTGACCTCCATG
GTTGCTGAAACCACAATCCTCTGGAAACCATGAAGGAAGAAACCTTGAGTCTCAAGGAAC
CTCTTATATCAGTTCATGTTGATTCTTCTATTGTCTATTCCTCTTTATGAAACACTTCTC
ATGTGTTCTTTGTTTAAGAATGTTTGATTTAAACTCTTTCCAAGAAATAATAGTAGTTCT
TTTCCCTAAAAAA
>BnaGLN1.4_C2 Brassica napus mRNA for cytosolic glutamine synthetase GS1 isoform, similar to AtGLN1.4 (BnaC.GLN1.4.a), complete cds.
GGGTCGACGGCCATTACGGCCGGGGGATACAAAAAAAGTTTAGTATTCTCTTCAGAGTCC
TAGAAAAATGTCGGCTCTTGCAGATTTAATCAATCTCGATCTCTCCGACTCCTCTGAGAA
GATCATTGCCGAGTACATATGGATTGGTGGATCAGGCTTGGATATGAGAAGCAAAGCAAG
GACTTTGCCGGGACCTGTGAAGGATCCATCGGAGTTACCGAAATGGAACTATGACGGTTC
AAGCACCGGGCAAGCTCCCGGCGATGATAGTGAAGTCATCATCTACCCTCAAGCTATCTT
CAAAGATCCATTCAGAAGAGGCAACAACATCCTTGTGATGTGTGACGCTTATACACCGGC
TGGCGAACCGATCCCAACCAACAAAAGGCATGCGGCGGCTAAGATCTTTAGCGACCCAAC
CGTTGCCGCCGAAGAAACATGGTATGGAATTGAGCAAGAGTATACTTTGCTTCAAAAGGA
TACCAAGTGGCCAGTTGGTTGGCCCGTCGGTGGCTTCCCAGGTCCTCAGGGACCATACTA
CTGTGGAGTTGGAGCAGACAAAGCCTTTGGAAGAGACATCGTTGATGCTCATTACAAAGC
ATGTCTTTACGCTGGAATCAATGTCAGTGGCACTAACGGAGAAGTCATGCCCGGACAGTG
GGAATTCCAAGTCGGTCCAACCGTTGGAATAGCTGCAGCCGATCAGGTCTGGGTCGCTCG
TTACATCCTCGAGAGGATCACAGAACTGGCTGGAGTTGTTTTATCTCTTGACCCTAAACC
AATTCCGGGAGATTGGAATGGTGCAGGAGCACACACAAATTACAGTACGAAGTCGATGAG
AGAAGATGGAGGGTACGAGATCATAAAGAAAGCGATAGAGAAGCTTGGACTTCGTCACAA
GGAACACATTGCTGCTTATGGTGAAGGCAACGAGCGTCGTCTCACTGGAAAACACGAGAC
TGCTGATATCAACACTTTCTTATGGGGTGTTGCAAACCGTGGGGCATCGATTAGGGTTGG
TCGTGACACTGAGAAAGATGGGAAAGGATACTTTGAAGATCGTAGGCCAGCGTCGAACAT
GGATCCATACACTGTAACCTCCATGGTTGCTGAAACCACAATCCTCTGGAAACCATGAAT
GAGGAATAGACAATAGAAGAATCAATATGAAACAGTTCTCATGTGTTCTTTGTTTAAGAA
TGTTTGATTTAAACTCTTTCCAAGAAATAATGATAGTCTTTCTCTAGCTTTTACTTTGT
>BnaGLN1.4_C3 Brassica napus mRNA for cytosolic glutamine synthetase GS1 isoform, similar to AtGLN1.4 (BnaC.GLN1.4.b), complete cds.
GATACAAAACAAAGCTAATATTTTTTTTTAGATTCCTAGAGAAAATGTCGGCACTTGCAG
ATTTGATCAATCTCGATCTCTCCGATTACACTGAGAAGATCATTGCGGAGTACATATGGA
TTGGTGGATCAGGCTTGGATATGAGAAGCAAAGCAAGGACTTTGCCCGGACCAGTGAAGG
ATCCATCGGAGTTACCGAAATGGAACTATGACGGTTCAAGCACCGGCCAAGCTCCCGGCA
GTGACAGTGAAGTCATCCTCTACCCTCAAGCTATCTTCAAAGACCCCTTCAGAAGAGGCA
ACAACATCCTTGTAATGTGTGACGCATATACACCGGCCGGTGAACCGATTCCGACGAACA
AAAGGCATGCTGCAGCTAAGATCTTTAGCGACCCCAGCGTTGCCGCCGAAGAAACATGGT
ATGGAATTGAGCAAGAGTATACTTTGCTTCAAAAGGATATTAAGTGGCCGGTAGGTTGGC
CTGTTGGCGGCTTCCCAGGTCCTCAGGGACCGTACTACTGTGGAGTTGGAGCAGACAAAG
CCTTTGGAAGAGACATAGTAGATTCTCATTACAAAGCCTGTCTTTACGCCGGAATCAATG
TCAGTGGCACTAACGGAGAAGTCATGCCCGGACAGTGGGAGTTCCAAGTCGGTCCAACGG
TTGGAATCGCTGCCGCCGATCAAGTCTGGGTCGCTCGTTACATCCTCGAGAGGATCACAG
AATTGGCTGGAGTTGTTTTATCTCTTGACCCTAAACCAATTCCGGGAGATTGGAATGGTG
CAGGAGCGCACACAAATTACAGTACAAAGTCGATGAGAGAAGATGGAGGGTACGAGGTGA
TAAAGAAAGCGATAGAGAAGCTTGGATTGCGTCACAAGGAACACATCTCTGCTTATGGTG
AAGGCAACGAGCGTCGCCTCACTGGCAAACACGAGACTGCCGATATCAACACTTTCTTAT
GGGGTGTGGCCAACCGTGGGGCATCGATTAGAGTTGGTCGGGACACTGAGCAAGCTGGGA
AAGGGTACTTTGAAGATCGTAGGCCAGCGTCCAACATGGATCCGTACACTGTGACCTCCA
TGATTGCTGAAACTACAATCCTCTGGAAGCCATGAATGAAGAA
>BnaGLN1.4_C4 Brassica napus mRNA for cytosolic glutamine synthetase GS1 isoform, similar to AtGLN1.4 (BnaA.GLN1.4.b), complete cds.
AAAATGTCGGCACTTGCAGATTTGATCAATCTCGATCTCTCCGATTCCACTGAGAAGATC
ATTGCGGAGTACATATGGATTGGTGGATCAGGCTTGGATATGAGAAGCAAAGCAAGGACT
TTGCCCGGACCAGTGAAGGATCCATCGGAGTTACCGAAATGGAACTATGACGGTTCAAGC
ACCGGCCAAGCTCCCGGCAGCGACAGTGAAGTCATCCTCTACCCTCAAGCTATCTTCAAA
GACCCCTTCAGAAGAGGCAACAACATCCTTGTGATGTGTGATGCATATACACCGGCCGGC
GAACCGATCCCGACAAACAAAAGGCATGCGGCGGCCAAGATCTTTAGCGACCCGAGCGTT
GCCGCCGAAGAAACATGGTATGGAATTGAGCAAGAGTATACTTTGCTACAAAAGGATATT
AAATGGCCGGTAGGTTGGCCTGTTGGCGGCTTCCCAGGTCCTCAGGGACCGTACTACTGT
GGTGCTGGAGCAGACAAAGCCTTTGGAAGAGACATAGTGGATTCTCATTACAAAGCCTGT
CTTTACGCCGGAATCAATGTCAGTGGCACTAACGGAGAAGTCATGCCCGGACAGTGGGAG
TTCCAAGTCGGTCCAACCGTTGGAATCGCTGCCGCCGATCAGGTCTGGGTCGCTCGTTAC
ATCCTCGAGAGGATCACAGAATTGGCTGGAGTTGTTCTGTCTCTTGACCCAAAACCAATT
CCGGGAGATTGGAATGGTGCAGGAGCACACACAAATTACAGTACAAAGTCCATGAGAGAA
GATGGAGGGTACGAGATCATAAAGAAAGCGATAGAGAAGCTTGGATTGCGTCACAAGGAA
CACATCTCTGCTTATGGTGAAGGCAACGAGCGTCGTCTCACTGGCAAACACGAGACTGCC
GATATCAACACTTTCTTATGGGGTGTGGCCAACCGTGGGGCATCGATTAGGGTTGGTCGG
GACACTGAGCAAGCTGGGAAAGGGTACTTCGAAGATCGTAGGCCAGCGTCCAACATGGAT
CCCTACACTGTGACCTCCATGATTGCTGAAACTACAATCCTCTGGAAGCCATGAATGAAG
AAAACTTGAGCTCCTCCAAGGA
>BnaGLN1.5_C1 Brassica napus mRNA for cytosolic glutamine synthetase GS1 isoform, similar to AtGLN1.5 (BnaC.GLN1.5.a), complete cds (start at 104)
GATATAAAAAGTGAGTTAGCGAAGCAGAGTGAGCCAATGCTCACCTCAGACTGATTATTA
TAACTCGATCGTCTTCTTCTTCGGCTTGATGGAAACAGAAAGAATGTCTCCACTCTCAGA
TCTCCTGAACCTCAACCTCGACACCAAGCAAATCATCGCTGAATACATATGGATCGGTGG
GTCTGGAATGGACATTAGAAGCAAAGGCAGGACATTACCAGGACCTGTAAGTGATCCATC
AAAGCTTCCGAAATGGAACTACGATGGATCCAGCACCAATCAAGCCGCCGGAGATGACAG
TGAAGTCATTCTATATCCTCAGGCGATTTTTAAAGACCCGTTCAGGAAAGGGAATAACAT
TCTCGTGATGTGTGATGCTTACACACCGAAAGGAGATCCAATCCCGACCAACAATAGGCA
CAAAGCCGTGAAAATCTTCGATCATCCCAATGTGAAGGCTGAAGAGCCTTGGTTTGGGAT
AGAGCAAGAATACACATTACTTAAGAAAGACGTCAAGTGGCCATTGGGTTGGCCCCTTGG
TGGCTTTCCTGGTCCTCAGGGACCGTACTATTGTGCGGTCGGTGCAGACAAAGCCTTTGG
TCGTGACATTGTGGATGGTCACTACAAAGCTTGTCTTTACGCTGGTTTAAGCATAGGTGG
TGCCAATGGTGAAGTCATGCCTGGTCAATGGGAGTTTCAAATCAGCCCTACTGTTGGTAT
TGGTGCAGGTGATCAGTTATGGGTTGCTCGCTACATACTCGAGAGGATTACTGAGATATG
CGGCGTGATTGTCTCATTTGATCCCAAACCAATCGAGGGTGATTGGAACGGAGCAGCTGC
TCATACAAACTTCAGTACAAAATCAATGAGGAAAGAAGGAGGATTGGACTTGATAAAAAA
AGCAATAGGGAAGCTTGAAGTGAAGCATAAACAACACATTGCTGCTTATGGTGAAGGCAA
TGAGAGGCGCCTCACTGGGAAGCATGAAACCGCAGACATCAACAAGTTCTCTTGGGGAGT
TGCGGATCGTGGAGCATCGGTGAGAGTGGGAAGAGATACGGAGAAAGAAGGGAAAGGGTA
TTTTGAAGATCGAAGGCCTTCGTCTAATATGGATCCTTATCTTGTTACCTCCATGATAGC
TGAAACCACCATCCTCGGCTAAGCTTTCGTTTGAAGTTGTTGCATACGTTCTTTTGTTTC
TTCATGTTTCGGTTTAATTTCAGTTTGAGACTCTTTTTTTTATTGCTAATAATTCATGGG
ATGGTCTTGATCCTATTGTTTGTTTATCCTGGTTCAGTTGTTTGTGTTAAAACAAAATTG
AATTGGGAAAATTGAATTGGCAAAATAAAGGTTCTTAGTTCTTACTTTTAAAAAAAAAAA
>BnaGLN1.5_C2 Brassica napus mRNA for cytosolic glutamine synthetase GS1 isoform, similar to AtGLN1.5 (BnaA.GLN1.5.a), complete cds (start at 129).
GGATCTCCGGATAGTTCGCCGCTTCTATATAAAAAGTGAGTGAGCGAAGCAGAGTGAGCC
AGTGCTCACCTCAGACTGATTATTATAACTCGATCGTCATCTTCTTCGGCTTGATGGAAA
CAGAAAAAATGTCTCCACTCTCCGATCTCCTAAACCTCAATCTCGACACCAAGCAAATCA
TCGCTGAATACATATGGATCGGTGGGTCTGGAATGGACATTAGAAGCAAAGGCAGGACAT
TACCAGGACCAGTAAGTGATCCATCAAAGCTTCCGAAATGGAACTACGATGGATCCAGCA
CCAATCAAGCCGCCGGAGATGACAGTGAAGTCATTCTATATCCTCAGGCGATTTTTAAAG
ACCCATTCAGGAAAGGGAATAACATTCTCGTGATGTGTGATGCTTACACACCGAAAGGAG
ATCCAATCCCGACCAACAATAGGCACAAAGCCGTGAAAATCTTCGATCATCCCAATGTGA
AGGCTGAAGAGCCTTGGTTTGGGATAGAGCAAGAATACACATTACTTAAGAAAGACGTCA
AGTGGCCATTGGGTTGGCCCCTTGGTGGCTTTCCTGGTCCTCAGGGACCGTACTATTGTG
CGGTGGGTGCAGACAAAGCCTTTGGGCGTGACATTGTGGATGGTCACTACAAAGCTTGTC
TTTACGCTGGTTTAAGCATAGGTGGTGCCAATGGTGAAGTCATGCCTGGTCAATGGGAGT
TTCAAATCAGCCCTACTGTTGGTATTGGTGCAGGTGATCAGTTATGGGTTGCTCGCTACA
TACTTGAGAGGATTACTGAGATATGCGGCGTAATTGTCTCATTTGATCCCAAACCAATCG
AGGGTGATTGGAACGGAGCAGCTGCTCATACAAACTTCAGTACAAAATCAATGAGGAAAG
AAGGAGGATTGGACTTGATCAAGAAAGCAATAGGGAAGCTTGAAGTGAAGCATAAACAAC
ACATTGCTGCTTATGGTGAAGGCAATGAGAGGCGTCTCACTGGGAAGCATGAAACCGCAG
ACATCAACAAGTTCTCTTGGGGAGTTGCGGATCGTGGAGCATCGGTGAGAGTGGGAAGAG
ATACGGAGAAAGAAGGGAAAGGTTATTTTGAAGATCGAAGACCTTCGTCTAATATGGATC
CTTATCTTGTTACCTCCATGATAGCTGAAACCACCATCCTCGGCTAAGCTTTCTTTTGAA
GTTGTTGCATACGTTCTTTTGTTTCTTCATGTTTCGGTTTAATTTCGGTTTGAGACCTTT
TTTTTTAGTGCTAATAATTCATGGGATGGTCTTGATCCTATTGTTTGTTTATCCTGGTTC
AGTTGTTAGTGTTAAACAAAATTGAATTGGGAAAATAAAGGTTCTTAGTTCTTACTTTTT
AAAAAAAAAAAA
