# Supplementary material for: Sixteen cytosolic glutamine synthetase genes identified in the Brassica napus L. genome are differentially regulated depending on nitrogen regimes and leaf senescence
Source: J Exp Bot. 2014 Feb 24;65(14):3927–47. doi: 10.1093/jxb/eru041 (PMC4106436; doi:10.1093/jxb/eru041)
Supplement: Supplementary Data [file supp_eru041_jexbot114215_file001.xls]

## Sheet: BnaGLN1
Supplemental file 1
List of ESTs included in each BnGS contig
Accession	ID (NCBI)	Library name	Genotype	Tissue	Dvt Stage	Treatment	BnaGLN1_contig
CN827388	Lib.15793	Embryo library (EL)	DH12075	Embryo	Mid to late embryos (4-6 mg)	0	BnaGLN1.3_C1
CN827389	Lib.15793	Embryo library (EL)	DH12075	Embryo	Mid to late embryos (4-6 mg)	0	BnaGLN1.3_C1
CX193766	Lib.16807	ADIS-MPIZ 021	Express 617	Flower	Young flower and flower bud	0	BnaGLN1.3_C1
CX193774	Lib.16807	ADIS-MPIZ 021	Express 617	Flower	Young flower and flower bud	0	BnaGLN1.3_C1
DW998851	Lib.18977	BNDH2DCT	unknown	Seed	02 DAP	0	BnaGLN1.3_C1
DW999781	Lib.21406	62ETGS52	DH12075	Seed	Germination	0	BnaGLN1.3_C1
DY000359	Lib.21406	62ETGS52	DH12075	Seed	Germination	0	BnaGLN1.3_C1
DY012720	Lib.18975	40JKME7D	Topas (embryogenic line DH4079)	Microspore	Gametophyte	Embryogenesis induced with heat stress	BnaGLN1.3_C1
DY016120	Lib.18975	40JKME7D	Topas (embryogenic line DH4079)	Microspore	Gametophyte	Embryogenesis induced with heat stress	BnaGLN1.3_C1
DY017721	Lib.18979	63JKCOT5	Topas (embryogenic line DH4079)	Microspore	Gametophyte	Embryogenesis induced with heat stress	BnaGLN1.3_C1
DY018064	Lib.18979	63JKCOT5	Topas (embryogenic line DH4079)	Microspore	Gametophyte	Embryogenesis induced with heat stress	BnaGLN1.3_C1
DY020402	Lib.18974	53COT5	unknown	Seed	Germination	0	BnaGLN1.3_C1
DY023945	Lib.18974	53COT5	unknown	Seed	Germination	0	BnaGLN1.3_C1
DY024465	Lib.18971	53COT2	unknown	Seed	Germination	0	BnaGLN1.3_C1
DY024695	Lib.18974	53COT5	unknown	Seed	Germination	0	BnaGLN1.3_C1
DY030601	Lib.18973	23FGYLD	unknown	Seed	Early developement	0	BnaGLN1.3_C1
EE413049	Lib.21401	56ACAC48	unknown	Seed	unknown	0	BnaGLN1.3_C1
EE423519	Lib.20158	31ETGS12	unknown	Seed	Germination	0	BnaGLN1.3_C1
EE428806	Lib.20180	33ETGS36	unknown	Seed	Germination	0	BnaGLN1.3_C1
EE430312	Lib.20136	34ETGS48	unknown	Seed	Germination	0	BnaGLN1.3_C1
EE435233	Lib.21395	50ETGS2h	unknown	Seed	Germination	0	BnaGLN1.3_C1
EE436218	Lib.20155	5ETGS9h	unknown	Seed	Germination	0	BnaGLN1.3_C1
EE438707	Lib.21408	64ETCOT5	unknown	Seed	Mature	Normalized	BnaGLN1.3_C1
EE443477	Lib.20160	72ETGS24	unknown	Seed	Germination	0	BnaGLN1.3_C1
EE444026	Lib.20160	72ETGS24	unknown	Seed	Germination	0	BnaGLN1.3_C1
EE444890	Lib.20201	73ETGS36	unknown	Seed	Germination	0	BnaGLN1.3_C1
EE445490	Lib.20201	73ETGS36	unknown	Seed	Germination	0	BnaGLN1.3_C1
EE446566	Lib.20125	74ETGS48	unknown	Seed	Germination	0	BnaGLN1.3_C1
EE449381	Lib.20172	75ETGS60	unknown	Seed	Germination	0	BnaGLN1.3_C1
EE449557	Lib.20170	76ETGS72	unknown	Seed	Germination	0	BnaGLN1.3_C1
EE454539	Lib.20178	BNBS4DCT	unknown	Seed	Early developement	0	BnaGLN1.3_C1
EE460563	Lib.20152	BNBS8DCT	unknown	Seed	Early developement	0	BnaGLN1.3_C1
EE465078	Lib.20188	BNSCS3CT	unknown	Seed coat	Early developement	0	BnaGLN1.3_C1
EE470525	Lib.20163	BNSCS5CT	unknown	Seed coat	Early developement	0	BnaGLN1.3_C1
EE472563	Lib.20163	BNSCS5CT	unknown	Seed coat	Early developement	0	BnaGLN1.3_C1
EE480942	Lib.20154	BNYS8DCT	unknown	Seed	Early developement	0	BnaGLN1.3_C1
EE507609	Lib.15718	24RDBNH	unknown	Embryo	Heart	0	BnaGLN1.3_C1
EE549509	Lib.20184	BNQA	unknown	Embryo	unknown	0	BnaGLN1.3_C1
EE549530	Lib.20184	BNQA	unknown	Embryo	unknown	0	BnaGLN1.3_C1
EE552128	Lib.20184	BNQA	unknown	Embryo	unknown	0	BnaGLN1.3_C1
EE553958	Lib.20184	BNQA	unknown	Embryo	unknown	0	BnaGLN1.3_C1
EE561814	Lib.20153	BNZB	unknown	Embryo	unknown	0	BnaGLN1.3_C1
EE564631	Lib.20153	BNZB	unknown	Embryo	unknown	0	BnaGLN1.3_C1
EL587343	Lib.20863	65JKBNM0	Topas (embryogenic line DH4079)	Microspore	Gametophyte	0	BnaGLN1.3_C1
EL588950	Lib.20863	65JKBNM0	Topas (embryogenic line DH4079)	Microspore	Gametophyte	0	BnaGLN1.3_C1
EL627872	Lib.20883	3-9 DAP Brassica Napus seed cDNA library	Huyou-15	Seed	03-09 DAP	0	BnaGLN1.3_C1
ES269765	Lib.21033	JKBNM4	Topas (embryogenic line DH4079)	Microspore	Gametophyte	0	BnaGLN1.3_C1
ES900785	Lib.21428	BNARO1GH	unknown	Seed	Germination	0	BnaGLN1.3_C1
ES982289	Lib.18975	40JKME7D	Topas (embryogenic line DH4079)	Microspore	Gametophyte	Embryogenesis induced with heat stress	BnaGLN1.3_C1
ES987075	Lib.21425	BNAEN1GH	unknown	Endosperm	unknown	0	BnaGLN1.3_C1
ES990223	Lib.21425	BNAEN1GH	unknown	Endosperm	unknown	0	BnaGLN1.3_C1
ES993296	Lib.21427	BNAEN3GH	unknown	Endosperm	unknown	0	BnaGLN1.3_C1
EV007505	Lib.21427	BNAEN3GH	unknown	Endosperm	unknown	0	BnaGLN1.3_C1
EV013513	Lib.21440	BNSCS1CT	unknown	Seed coat	Early developement	0	BnaGLN1.3_C1
EV015804	Lib.21440	BNSCS1CT	unknown	Seed coat	Early developement	0	BnaGLN1.3_C1
EV016048	Lib.21440	BNSCS1CT	unknown	Seed coat	Early developement	0	BnaGLN1.3_C1
EV022387	Lib.20171	BNSCS2CT	unknown	Seed coat	Early developement	0	BnaGLN1.3_C1
EV031047	Lib.20171	BNSCS2CT	unknown	Seed coat	Early developement	0	BnaGLN1.3_C1
EV033502	Lib.20171	BNSCS2CT	unknown	Seed coat	Early developement	0	BnaGLN1.3_C1
EV047760	Lib.20188	BNSCS3CT	unknown	Seed coat	Early developement	0	BnaGLN1.3_C1
EV050703	Lib.20188	BNSCS3CT	unknown	Seed coat	Early developement	0	BnaGLN1.3_C1
EV050764	Lib.20188	BNSCS3CT	unknown	Seed coat	Early developement	0	BnaGLN1.3_C1
EV053569	Lib.20188	BNSCS3CT	unknown	Seed coat	Early developement	0	BnaGLN1.3_C1
EV054102	Lib.20188	BNSCS3CT	unknown	Seed coat	Early developement	0	BnaGLN1.3_C1
EV055520	Lib.20188	BNSCS3CT	unknown	Seed coat	Early developement	0	BnaGLN1.3_C1
EV057920	Lib.20188	BNSCS3CT	unknown	Seed coat	Early developement	0	BnaGLN1.3_C1
EV075814	Lib.20156	BNSCS4CT	unknown	Seed coat	Early developement	0	BnaGLN1.3_C1
EV076809	Lib.20156	BNSCS4CT	unknown	Seed coat	Early developement	0	BnaGLN1.3_C1
EV083566	Lib.20163	BNSCS5CT	unknown	Seed coat	Early developement	0	BnaGLN1.3_C1
EV086356	Lib.20163	BNSCS5CT	unknown	Seed coat	Early developement	0	BnaGLN1.3_C1
EV105993	Lib.21478	Senescent leaves	DH12075	Leaf	Senescent	0	BnaGLN1.3_C1
EV125025	Lib.21479	Root library	DH12075	Root	Vegetative	Hydroponic	BnaGLN1.3_C1
EV125120	Lib.21479	Root library	DH12075	Root	Vegetative	Hydroponic	BnaGLN1.3_C1
EV151653	Lib.21483	Early anther	DH12075	Anther	Early developement	0	BnaGLN1.3_C1
EV151809	Lib.21483	Early anther	DH12075	Anther	Early developement	0	BnaGLN1.3_C1
EV152032	Lib.21483	Early anther	DH12075	Anther	Early developement	0	BnaGLN1.3_C1
EV152298	Lib.21483	Early anther	DH12075	Anther	Early developement	0	BnaGLN1.3_C1
EV153052	Lib.21484	Bud library	DH12075	Flower	Bud	0	BnaGLN1.3_C1
EV156502	Lib.21484	Bud library	DH12075	Flower	Bud	0	BnaGLN1.3_C1
EV156584	Lib.21484	Bud library	DH12075	Flower	Bud	0	BnaGLN1.3_C1
EV172207	Lib.21486	Etiolated seedling (Uni-ZAP)	DH12075	Whole plant	Seedling	dark	BnaGLN1.3_C1
EV185771	Lib.21488	Undamaged cotyledons	DH12075	Cotyledons	Seedling	0	BnaGLN1.3_C1
EV186072	Lib.21488	Undamaged cotyledons	DH12075	Cotyledons	Seedling	0	BnaGLN1.3_C1
EV218050	Lib.21492	Root - drought	DH12075	Root	Vegetative	Drought - 200 mM manitol	BnaGLN1.3_C1
EV218261	Lib.21492	Root - drought	DH12075	Root	Vegetative	Drought - 200 mM manitol	BnaGLN1.3_C1
FG556593	Lib.23235	BN18DYSC	unknown	Seed coat	unknown	0	BnaGLN1.3_C1
FG570318	Lib.23235	BN18DYSC	unknown	Seed coat	unknown	0	BnaGLN1.3_C1
FG572604	Lib.23236	BN24DYSC	unknown	Seed coat	unknown	0	BnaGLN1.3_C1
GR437673	Lib.15723	13JKBNM2	Topas (embryogenic line DH4079)	Microspore	Gametophyte	Embryogenesis induced with heat stress	BnaGLN1.3_C1
GR445438	Lib.24820	BNAOV1GH	Topas (embryogenic line DH4079)	Ovules	unknown	unfertilized	BnaGLN1.3_C1
GR448981	Lib.24820	BNAOV1GH	Topas (embryogenic line DH4079)	Ovules	unknown	unfertilized	BnaGLN1.3_C1
BN15.023H03F020213	Lib.13977	BN15	Jet Neuf	Seed	15 DAP	0	BnaGLN1.3_C2
BN15.027G19F020325	Lib.13977	BN15	Jet Neuf	Seed	15 DAP	0	BnaGLN1.3_C2
BN20.052B22F011221	Lib.13978	BN20	Jet Neuf	Seed	20 DAP	0	BnaGLN1.3_C2
DY000784	Lib.21406	62ETGS52	DH12075	Seed	Germination	0	BnaGLN1.3_C2
DY001074	Lib.21406	62ETGS52	DH12075	Seed	Germination	0	BnaGLN1.3_C2
DY021105	Lib.18979	63JKCOT5	Topas (embryogenic line DH4079)	Microspore	Gametophyte	Embryogenesis induced with heat stress	BnaGLN1.3_C2
DY022442	Lib.18979	63JKCOT5	Topas (embryogenic line DH4079)	Microspore	Gametophyte	Embryogenesis induced with heat stress	BnaGLN1.3_C2
DY022808	Lib.18979	63JKCOT5	Topas (embryogenic line DH4079)	Microspore	Gametophyte	Embryogenesis induced with heat stress	BnaGLN1.3_C2
EE424622	Lib.20158	31ETGS12	unknown	Seed	Germination	0	BnaGLN1.3_C2
EE426293	Lib.20189	32ETGS24	unknown	Seed	Germination	0	BnaGLN1.3_C2
EE433577	Lib.15720	4ETGS72h	unknown	Seed	Germination	0	BnaGLN1.3_C2
EE441606	Lib.20164	70ETGS6H	unknown	Seed	Germination	0	BnaGLN1.3_C2
EE442361	Lib.20164	70ETGS6H	unknown	Seed	Germination	0	BnaGLN1.3_C2
EE442489	Lib.20164	70ETGS6H	unknown	Seed	Germination	0	BnaGLN1.3_C2
EE443104	Lib.20160	72ETGS24	unknown	Seed	Germination	0	BnaGLN1.3_C2
EE443264	Lib.20160	72ETGS24	unknown	Seed	Germination	0	BnaGLN1.3_C2
EE445943	Lib.20201	73ETGS36	unknown	Seed	Germination	0	BnaGLN1.3_C2
EE447766	Lib.20125	74ETGS48	unknown	Seed	Germination	0	BnaGLN1.3_C2
EE462375	Lib.15722	BNDH5DCT	unknown	Seed	05 DAP	0	BnaGLN1.3_C2
EE512895	Lib.15713	26RDBNT	unknown	Embryo	Torpedo	0	BnaGLN1.3_C2
EG021330	Lib.20440	Full-lenght cDNA Library	Tapidor	Mixed	Ripening	0	BnaGLN1.3_C2
ES901665	Lib.21428	BNARO1GH	unknown	Seed	Germination	0	BnaGLN1.3_C2
ES988178	Lib.21425	BNAEN1GH	unknown	Endosperm	unknown	0	BnaGLN1.3_C2
ES991469	Lib.21425	BNAEN1GH	unknown	Endosperm	unknown	0	BnaGLN1.3_C2
ES992005	Lib.21425	BNAEN1GH	unknown	Endosperm	unknown	0	BnaGLN1.3_C2
EV008210	Lib.21427	BNAEN3GH	unknown	Endosperm	unknown	0	BnaGLN1.3_C2
EV027805	Lib.20171	BNSCS2CT	unknown	Seed coat	Early developement	0	BnaGLN1.3_C2
EV031671	Lib.20171	BNSCS2CT	unknown	Seed coat	Early developement	0	BnaGLN1.3_C2
EV032867	Lib.20171	BNSCS2CT	unknown	Seed coat	Early developement	0	BnaGLN1.3_C2
EV037980	Lib.20171	BNSCS2CT	unknown	Seed coat	Early developement	0	BnaGLN1.3_C2
EV040654	Lib.20188	BNSCS3CT	unknown	Seed coat	Early developement	0	BnaGLN1.3_C2
EV052426	Lib.20188	BNSCS3CT	unknown	Seed coat	Early developement	0	BnaGLN1.3_C2
EV056409	Lib.20188	BNSCS3CT	unknown	Seed coat	Early developement	0	BnaGLN1.3_C2
EV058499	Lib.20188	BNSCS3CT	unknown	Seed coat	Early developement	0	BnaGLN1.3_C2
EV058717	Lib.20188	BNSCS3CT	unknown	Seed coat	Early developement	0	BnaGLN1.3_C2
EV059797	Lib.20188	BNSCS3CT	unknown	Seed coat	Early developement	0	BnaGLN1.3_C2
EV065679	Lib.20156	BNSCS4CT	unknown	Seed coat	Early developement	0	BnaGLN1.3_C2
EV082202	Lib.20163	BNSCS5CT	unknown	Seed coat	Early developement	0	BnaGLN1.3_C2
EV165814	Lib.21486	Etiolated seedling (Uni-ZAP)	DH12075	Whole plant	Seedling	dark	BnaGLN1.3_C2
EV167532	Lib.21486	Etiolated seedling (Uni-ZAP)	DH12075	Whole plant	Seedling	dark	BnaGLN1.3_C2
EV167610	Lib.21486	Etiolated seedling (Uni-ZAP)	DH12075	Whole plant	Seedling	dark	BnaGLN1.3_C2
EV178046	Lib.21487	Etiolated seedling (pSPORT1)	DH12075	Whole plant	Seedling	dark	BnaGLN1.3_C2
EV178124	Lib.21487	Etiolated seedling (pSPORT1)	DH12075	Whole plant	Seedling	dark	BnaGLN1.3_C2
FG556810	Lib.23235	BN18DYSC	unknown	Seed coat	unknown	0	BnaGLN1.3_C2
FG558795	Lib.23235	BN18DYSC	unknown	Seed coat	unknown	0	BnaGLN1.3_C2
FG570100	Lib.23235	BN18DYSC	unknown	Seed coat	unknown	0	BnaGLN1.3_C2
FG571766	Lib.23236	BN24DYSC	unknown	Seed coat	unknown	0	BnaGLN1.3_C2
GR445707	Lib.24820	BNAOV1GH	Topas (embryogenic line DH4079)	Ovules	unknown	unfertilized	BnaGLN1.3_C2
BN15.001A07F011204	Lib.13977	BN15	Jet Neuf	Seed	15 DAP	0	BnaGLN1.4_C2
BN15.019A05F020121	Lib.13977	BN15	Jet Neuf	Seed	15 DAP	0	BnaGLN1.4_C2
BN45.046L14F011229	Lib.13981	BN45	Jet Neuf	Seed	45 DAP	0	BnaGLN1.4_C2
CB686070	Lib.12934	Bn01b_AAFC_ECORC_transgenic_Brassica_napus_overexpressing_BNCBF17_constitutively_frost_tolerant	Westar	Leaf	Seedling	infiltrated with Leptosphaeria maculans PG2 pycnidiospores for 48 hr	BnaGLN1.4_C2
DY012548	Lib.18975	40JKME7D	Topas (embryogenic line DH4079)	Microspore	Gametophyte	Embryogenesis induced with heat stress	BnaGLN1.4_C2
DY021131	Lib.18979	63JKCOT5	Topas (embryogenic line DH4079)	Microspore	Gametophyte	Embryogenesis induced with heat stress	BnaGLN1.4_C2
EE464191	Lib.20171	BNSCS2CT	unknown	Seed coat	Early developement	0	BnaGLN1.4_C2
EE544254	Lib.20124	9RDBNGA	unknown	Embryo	unknown	0	BnaGLN1.4_C2
ES268684	Lib.21032	69JKME5D	Topas (embryogenic line DH4079)	Microspore	Gametophyte	Embryogenesis induced with heat stress	BnaGLN1.4_C2
EV019481	Lib.20171	BNSCS2CT	unknown	Seed coat	Early developement	0	BnaGLN1.4_C2
EV020033	Lib.20171	BNSCS2CT	unknown	Seed coat	Early developement	0	BnaGLN1.4_C2
EV021839	Lib.20171	BNSCS2CT	unknown	Seed coat	Early developement	0	BnaGLN1.4_C2
EV029103	Lib.20171	BNSCS2CT	unknown	Seed coat	Early developement	0	BnaGLN1.4_C2
EV032753	Lib.20171	BNSCS2CT	unknown	Seed coat	Early developement	0	BnaGLN1.4_C2
EV035786	Lib.20171	BNSCS2CT	unknown	Seed coat	Early developement	0	BnaGLN1.4_C2
EV038723	Lib.20171	BNSCS2CT	unknown	Seed coat	Early developement	0	BnaGLN1.4_C2
EV105361	Lib.21478	Senescent leaves	DH12075	Leaf	Senescent	0	BnaGLN1.4_C2
EV105867	Lib.21478	Senescent leaves	DH12075	Leaf	Senescent	0	BnaGLN1.4_C2
EV121871	Lib.21479	Root library	DH12075	Root	Vegetative	Hydroponic	BnaGLN1.4_C2
EV121961	Lib.21479	Root library	DH12075	Root	Vegetative	Hydroponic	BnaGLN1.4_C2
EV152554	Lib.21483	Early anther	DH12075	Anther	Early developement	0	BnaGLN1.4_C2
EV186386	Lib.21488	Undamaged cotyledons	DH12075	Cotyledons	Seedling	0	BnaGLN1.4_C2
EV186742	Lib.21488	Undamaged cotyledons	DH12075	Cotyledons	Seedling	0	BnaGLN1.4_C2
EV224211	Lib.21493	Damaged cotyledons	DH12075	Cotyledons	Seedling	infestation by flea beetles	BnaGLN1.4_C2
EV224309	Lib.21493	Damaged cotyledons	DH12075	Cotyledons	Seedling	infestation by flea beetles	BnaGLN1.4_C2
EV224536	Lib.21493	Damaged cotyledons	DH12075	Cotyledons	Seedling	infestation by flea beetles	BnaGLN1.4_C2
EV224698	Lib.21493	Damaged cotyledons	DH12075	Cotyledons	Seedling	infestation by flea beetles	BnaGLN1.4_C2
FG557102	Lib.23235	BN18DYSC	unknown	Seed coat	unknown	0	BnaGLN1.4_C2
FG562261	Lib.23235	BN18DYSC	unknown	Seed coat	unknown	0	BnaGLN1.4_C2
FG564770	Lib.23235	BN18DYSC	unknown	Seed coat	unknown	0	BnaGLN1.4_C2
FG568995	Lib.23235	BN18DYSC	unknown	Seed coat	unknown	0	BnaGLN1.4_C2
FG573758	Lib.23236	BN24DYSC	unknown	Seed coat	unknown	0	BnaGLN1.4_C2
GT084372	Lib.25130	15na	Surpass 400	Leaf	Vegetative	0	BnaGLN1.4_C2
CD813611	Lib.13977	BN15	Jet Neuf	Seed	15 DAP	0	BnaGLN1.1_C2
CD816212	Lib.13977	BN15	Jet Neuf	Seed	15 DAP	0	BnaGLN1.1_C2
CD817236	Lib.13978	BN20	Jet Neuf	Seed	20 DAP	0	BnaGLN1.1_C2
CD820722	Lib.13978	BN20	Jet Neuf	Seed	20 DAP	0	BnaGLN1.1_C2
DY012850	Lib.18975	40JKME7D	Topas (embryogenic line DH4079)	Microspore	Gametophyte	Embryogenesis induced with heat stress	BnaGLN1.1_C2
DY017101	Lib.18975	40JKME7D	Topas (embryogenic line DH4079)	Microspore	Gametophyte	Embryogenesis induced with heat stress	BnaGLN1.1_C2
EE405023	Lib.15715	17ACDHMS	unknown	Seed	unknown	0	BnaGLN1.1_C2
EE417542	Lib.21403	58ACPE48	unknown	Seed	unknown	0	BnaGLN1.1_C2
EE418331	Lib.21403	58ACPE48	unknown	Seed	unknown	0	BnaGLN1.1_C2
EE423745	Lib.20158	31ETGS12	unknown	Seed	Germination	0	BnaGLN1.1_C2
EE423984	Lib.20158	31ETGS12	unknown	Seed	Germination	0	BnaGLN1.1_C2
EE426261	Lib.20189	32ETGS24	unknown	Seed	Germination	0	BnaGLN1.1_C2
EE426526	Lib.20189	32ETGS24	unknown	Seed	Germination	0	BnaGLN1.1_C2
EE430150	Lib.20136	34ETGS48	unknown	Seed	Germination	0	BnaGLN1.1_C2
EE435184	Lib.21395	50ETGS2h	unknown	Seed	Germination	0	BnaGLN1.1_C2
EE435911	Lib.20155	5ETGS9h	unknown	Seed	Germination	0	BnaGLN1.1_C2
EE440060	Lib.20167	6ETGS6h	unknown	Seed	Germination	0	BnaGLN1.1_C2
EE440279	Lib.20167	6ETGS6h	unknown	Seed	Germination	0	BnaGLN1.1_C2
EE440742	Lib.20167	6ETGS6h	unknown	Seed	Germination	0	BnaGLN1.1_C2
EE441235	Lib.20167	6ETGS6h	unknown	Seed	Germination	0	BnaGLN1.1_C2
EE441592	Lib.20164	70ETGS6H	unknown	Seed	Germination	0	BnaGLN1.1_C2
EE442474	Lib.20164	70ETGS6H	unknown	Seed	Germination	0	BnaGLN1.1_C2
EE444508	Lib.20160	72ETGS24	unknown	Seed	Germination	0	BnaGLN1.1_C2
EE445301	Lib.20201	73ETGS36	unknown	Seed	Germination	0	BnaGLN1.1_C2
EE448139	Lib.20172	75ETGS60	unknown	Seed	Germination	0	BnaGLN1.1_C2
EE450184	Lib.20170	76ETGS72	unknown	Seed	Germination	0	BnaGLN1.1_C2
EG020654	Lib.20440	Full-lenght cDNA Library	Tapidor	Mixed	Ripening	0	BnaGLN1.1_C2
ES271838	Lib.21035	JKBNM5	Topas (embryogenic line DH4079)	Microspore	Gametophyte	Embryogenesis induced with heat stress (SSH)	BnaGLN1.1_C2
ES903003	Lib.21432	BNARO4GH	unknown	Seed	Germination	0	BnaGLN1.1_C2
ES908815	Lib.21430	BNARO6GH	unknown	Seed	Germination	0	BnaGLN1.1_C2
ES911258	Lib.21430	BNARO6GH	unknown	Seed	Germination	0	BnaGLN1.1_C2
ES982743	Lib.18975	40JKME7D	Topas (embryogenic line DH4079)	Microspore	Gametophyte	Embryogenesis induced with heat stress	BnaGLN1.1_C2
ES989547	Lib.21425	BNAEN1GH	unknown	Endosperm	unknown	0	BnaGLN1.1_C2
EV024824	Lib.20171	BNSCS2CT	unknown	Seed coat	Early developement	0	BnaGLN1.1_C2
EV063407	Lib.20156	BNSCS4CT	unknown	Seed coat	Early developement	0	BnaGLN1.1_C2
EV087212	Lib.20163	BNSCS5CT	unknown	Seed coat	Early developement	0	BnaGLN1.1_C2
EV104562	Lib.21478	Senescent leaves	DH12075	Leaf	Senescent	0	BnaGLN1.1_C2
EV104876	Lib.21478	Senescent leaves	DH12075	Leaf	Senescent	0	BnaGLN1.1_C2
EV105170	Lib.21478	Senescent leaves	DH12075	Leaf	Senescent	0	BnaGLN1.1_C2
EV105340	Lib.21478	Senescent leaves	DH12075	Leaf	Senescent	0	BnaGLN1.1_C2
EV113348	Lib.21479	Root library	DH12075	Root	Vegetative	Hydroponic	BnaGLN1.1_C2
EV113433	Lib.21479	Root library	DH12075	Root	Vegetative	Hydroponic	BnaGLN1.1_C2
EV113521	Lib.21479	Root library	DH12075	Root	Vegetative	Hydroponic	BnaGLN1.1_C2
EV113606	Lib.21479	Root library	DH12075	Root	Vegetative	Hydroponic	BnaGLN1.1_C2
EV114539	Lib.21479	Root library	DH12075	Root	Vegetative	Hydroponic	BnaGLN1.1_C2
EV114626	Lib.21479	Root library	DH12075	Root	Vegetative	Hydroponic	BnaGLN1.1_C2
EV116026	Lib.21479	Root library	DH12075	Root	Vegetative	Hydroponic	BnaGLN1.1_C2
EV117747	Lib.21479	Root library	DH12075	Root	Vegetative	Hydroponic	BnaGLN1.1_C2
EV117967	Lib.21479	Root library	DH12075	Root	Vegetative	Hydroponic	BnaGLN1.1_C2
EV118050	Lib.21479	Root library	DH12075	Root	Vegetative	Hydroponic	BnaGLN1.1_C2
EV122568	Lib.21479	Root library	DH12075	Root	Vegetative	Hydroponic	BnaGLN1.1_C2
EV122646	Lib.21479	Root library	DH12075	Root	Vegetative	Hydroponic	BnaGLN1.1_C2
EV123849	Lib.21479	Root library	DH12075	Root	Vegetative	Hydroponic	BnaGLN1.1_C2
EV125419	Lib.21479	Root library	DH12075	Root	Vegetative	Hydroponic	BnaGLN1.1_C2
EV125536	Lib.21479	Root library	DH12075	Root	Vegetative	Hydroponic	BnaGLN1.1_C2
EV127269	Lib.21480	Stem library	DH12075	Stem	unknown	0	BnaGLN1.1_C2
EV127576	Lib.21480	Stem library	DH12075	Stem	unknown	0	BnaGLN1.1_C2
EV187465	Lib.21488	Undamaged cotyledons	DH12075	Cotyledons	Seedling	0	BnaGLN1.1_C2
EV187477	Lib.21488	Undamaged cotyledons	DH12075	Cotyledons	Seedling	0	BnaGLN1.1_C2
EV187766	Lib.21488	Undamaged cotyledons	DH12075	Cotyledons	Seedling	0	BnaGLN1.1_C2
EV211888	Lib.21491	Leaf - drought	DH12075	Leaf	Vegetative	Drought - 200 mM manitol	BnaGLN1.1_C2
EV224468	Lib.21493	Damaged cotyledons	DH12075	Cotyledons	Seedling	infestation by flea beetles	BnaGLN1.1_C2
FG555125	Lib.23235	BN18DYSC	unknown	Seed coat	unknown	0	BnaGLN1.1_C2
FG557771	Lib.23235	BN18DYSC	unknown	Seed coat	unknown	0	BnaGLN1.1_C2
FG572614	Lib.23236	BN24DYSC	unknown	Seed coat	unknown	0	BnaGLN1.1_C2
FG573348	Lib.23236	BN24DYSC	unknown	Seed coat	unknown	0	BnaGLN1.1_C2
FG574892	Lib.23236	BN24DYSC	unknown	Seed coat	unknown	0	BnaGLN1.1_C2
GT079027	Lib.25125	10na	Westar	Cotyledons	unknown	0	BnaGLN1.1_C2
GT080702	Lib.25126	11na	Westar	Cotyledons	unknown	0	BnaGLN1.1_C2
AI352909	Lib.1285	PZ204.Bnlib	Glacier	Leaf	unknown	0	BnaGLN1.1_C1
CD825627	Lib.13979	BN25	Jet Neuf	Seed	25 DAP	0	BnaGLN1.1_C1
CN729034	Lib.15719	10FGYSUA	unknown	Whole plant	Seedling	0	BnaGLN1.1_C1
DW999812	Lib.21406	62ETGS52	DH12075	Seed	Germination	0	BnaGLN1.1_C1
DY015900	Lib.18975	40JKME7D	Topas (embryogenic line DH4079)	Microspore	Gametophyte	Embryogenesis induced with heat stress	BnaGLN1.1_C1
DY025611	Lib.18974	53COT5	unknown	Seed	Germination	0	BnaGLN1.1_C1
EE392381	Lib.20110	SSH of DGMS	unknown	Anther	Flowering	DGMS (SSH)	BnaGLN1.1_C1
EE417950	Lib.21403	58ACPE48	unknown	Seed	unknown	0	BnaGLN1.1_C1
EE423987	Lib.20158	31ETGS12	unknown	Seed	Germination	0	BnaGLN1.1_C1
EE424640	Lib.20158	31ETGS12	unknown	Seed	Germination	0	BnaGLN1.1_C1
EE424835	Lib.20158	31ETGS12	unknown	Seed	Germination	0	BnaGLN1.1_C1
EE424967	Lib.20158	31ETGS12	unknown	Seed	Germination	0	BnaGLN1.1_C1
EE425765	Lib.20189	32ETGS24	unknown	Seed	Germination	0	BnaGLN1.1_C1
EE427138	Lib.20189	32ETGS24	unknown	Seed	Germination	0	BnaGLN1.1_C1
EE427403	Lib.20189	32ETGS24	unknown	Seed	Germination	0	BnaGLN1.1_C1
EE427440	Lib.20189	32ETGS24	unknown	Seed	Germination	0	BnaGLN1.1_C1
EE427737	Lib.20180	33ETGS36	unknown	Seed	Germination	0	BnaGLN1.1_C1
EE434465	Lib.15720	4ETGS72h	unknown	Seed	Germination	0	BnaGLN1.1_C1
EE436896	Lib.20155	5ETGS9h	unknown	Seed	Germination	0	BnaGLN1.1_C1
EE439241	Lib.20176	67ETGS	unknown	Seed	Germination	0	BnaGLN1.1_C1
EE439751	Lib.20167	6ETGS6h	unknown	Seed	Germination	0	BnaGLN1.1_C1
EE439764	Lib.20167	6ETGS6h	unknown	Seed	Germination	0	BnaGLN1.1_C1
EE439873	Lib.20167	6ETGS6h	unknown	Seed	Germination	0	BnaGLN1.1_C1
EE440673	Lib.20167	6ETGS6h	unknown	Seed	Germination	0	BnaGLN1.1_C1
EE440963	Lib.20167	6ETGS6h	unknown	Seed	Germination	0	BnaGLN1.1_C1
EE441021	Lib.20167	6ETGS6h	unknown	Seed	Germination	0	BnaGLN1.1_C1
EE443199	Lib.20160	72ETGS24	unknown	Seed	Germination	0	BnaGLN1.1_C1
EE443556	Lib.20160	72ETGS24	unknown	Seed	Germination	0	BnaGLN1.1_C1
EE443928	Lib.20160	72ETGS24	unknown	Seed	Germination	0	BnaGLN1.1_C1
ES905352	Lib.21432	BNARO4GH	unknown	Seed	Germination	0	BnaGLN1.1_C1
ES905449	Lib.21432	BNARO4GH	unknown	Seed	Germination	0	BnaGLN1.1_C1
ES905796	Lib.21429	BNARO5GH	unknown	Seed	Germination	0	BnaGLN1.1_C1
ES906712	Lib.21429	BNARO5GH	unknown	Seed	Germination	0	BnaGLN1.1_C1
ES906970	Lib.21429	BNARO5GH	unknown	Seed	Germination	0	BnaGLN1.1_C1
ES907655	Lib.21429	BNARO5GH	unknown	Seed	Germination	0	BnaGLN1.1_C1
ES910879	Lib.21430	BNARO6GH	unknown	Seed	Germination	0	BnaGLN1.1_C1
ES912250	Lib.21431	BNARO2GH	unknown	Seed	Germination	0	BnaGLN1.1_C1
ES980676	Lib.18975	40JKME7D	Topas (embryogenic line DH4079)	Microspore	Gametophyte	Embryogenesis induced with heat stress	BnaGLN1.1_C1
ES981817	Lib.18975	40JKME7D	Topas (embryogenic line DH4079)	Microspore	Gametophyte	Embryogenesis induced with heat stress	BnaGLN1.1_C1
ES989972	Lib.21425	BNAEN1GH	unknown	Endosperm	unknown	0	BnaGLN1.1_C1
ES990005	Lib.21425	BNAEN1GH	unknown	Endosperm	unknown	0	BnaGLN1.1_C1
ES991117	Lib.21425	BNAEN1GH	unknown	Endosperm	unknown	0	BnaGLN1.1_C1
EV004541	Lib.21427	BNAEN3GH	unknown	Endosperm	unknown	0	BnaGLN1.1_C1
EV007942	Lib.21427	BNAEN3GH	unknown	Endosperm	unknown	0	BnaGLN1.1_C1
EV060218	Lib.20188	BNSCS3CT	unknown	Seed coat	Early developement	0	BnaGLN1.1_C1
EV092694	Lib.21476	Apical meristem	DH12075	Meristem	Vegetative	0	BnaGLN1.1_C1
EV092773	Lib.21476	Apical meristem	DH12075	Meristem	Vegetative	0	BnaGLN1.1_C1
EV104233	Lib.21478	Senescent leaves	DH12075	Leaf	Senescent	0	BnaGLN1.1_C1
EV104424	Lib.21478	Senescent leaves	DH12075	Leaf	Senescent	0	BnaGLN1.1_C1
EV104711	Lib.21478	Senescent leaves	DH12075	Leaf	Senescent	0	BnaGLN1.1_C1
EV105070	Lib.21478	Senescent leaves	DH12075	Leaf	Senescent	0	BnaGLN1.1_C1
EV105230	Lib.21478	Senescent leaves	DH12075	Leaf	Senescent	0	BnaGLN1.1_C1
EV115975	Lib.21479	Root library	DH12075	Root	Vegetative	Hydroponic	BnaGLN1.1_C1
EV116114	Lib.21479	Root library	DH12075	Root	Vegetative	Hydroponic	BnaGLN1.1_C1
EV116483	Lib.21479	Root library	DH12075	Root	Vegetative	Hydroponic	BnaGLN1.1_C1
EV116540	Lib.21479	Root library	DH12075	Root	Vegetative	Hydroponic	BnaGLN1.1_C1
EV116627	Lib.21479	Root library	DH12075	Root	Vegetative	Hydroponic	BnaGLN1.1_C1
EV117429	Lib.21479	Root library	DH12075	Root	Vegetative	Hydroponic	BnaGLN1.1_C1
EV120786	Lib.21479	Root library	DH12075	Root	Vegetative	Hydroponic	BnaGLN1.1_C1
EV120847	Lib.21479	Root library	DH12075	Root	Vegetative	Hydroponic	BnaGLN1.1_C1
EV123185	Lib.21479	Root library	DH12075	Root	Vegetative	Hydroponic	BnaGLN1.1_C1
EV123242	Lib.21479	Root library	DH12075	Root	Vegetative	Hydroponic	BnaGLN1.1_C1
EV123329	Lib.21479	Root library	DH12075	Root	Vegetative	Hydroponic	BnaGLN1.1_C1
EV123500	Lib.21479	Root library	DH12075	Root	Vegetative	Hydroponic	BnaGLN1.1_C1
EV221393	Lib.21492	Root - drought	DH12075	Root	Vegetative	Drought - 200 mM manitol	BnaGLN1.1_C1
EV221748	Lib.21492	Root - drought	DH12075	Root	Vegetative	Drought - 200 mM manitol	BnaGLN1.1_C1
EV226373	Lib.21493	Damaged cotyledons	DH12075	Cotyledons	Seedling	infestation by flea beetles	BnaGLN1.1_C1
EV226717	Lib.21493	Damaged cotyledons	DH12075	Cotyledons	Seedling	infestation by flea beetles	BnaGLN1.1_C1
EV226902	Lib.21493	Damaged cotyledons	DH12075	Cotyledons	Seedling	infestation by flea beetles	BnaGLN1.1_C1
EV227288	Lib.21493	Damaged cotyledons	DH12075	Cotyledons	Seedling	infestation by flea beetles	BnaGLN1.1_C1
EV227496	Lib.21493	Damaged cotyledons	DH12075	Cotyledons	Seedling	infestation by flea beetles	BnaGLN1.1_C1
FG554563	Lib.23235	BN18DYSC	unknown	Seed coat	unknown	0	BnaGLN1.1_C1
FG555974	Lib.23235	BN18DYSC	unknown	Seed coat	unknown	0	BnaGLN1.1_C1
FG557687	Lib.23235	BN18DYSC	unknown	Seed coat	unknown	0	BnaGLN1.1_C1
FG558625	Lib.23235	BN18DYSC	unknown	Seed coat	unknown	0	BnaGLN1.1_C1
FG558674	Lib.23235	BN18DYSC	unknown	Seed coat	unknown	0	BnaGLN1.1_C1
FG559396	Lib.23235	BN18DYSC	unknown	Seed coat	unknown	0	BnaGLN1.1_C1
FG560418	Lib.23235	BN18DYSC	unknown	Seed coat	unknown	0	BnaGLN1.1_C1
FG561574	Lib.23235	BN18DYSC	unknown	Seed coat	unknown	0	BnaGLN1.1_C1
FG562913	Lib.23235	BN18DYSC	unknown	Seed coat	unknown	0	BnaGLN1.1_C1
FG563172	Lib.23235	BN18DYSC	unknown	Seed coat	unknown	0	BnaGLN1.1_C1
FG564399	Lib.23235	BN18DYSC	unknown	Seed coat	unknown	0	BnaGLN1.1_C1
FG565500	Lib.23235	BN18DYSC	unknown	Seed coat	unknown	0	BnaGLN1.1_C1
FG567431	Lib.23235	BN18DYSC	unknown	Seed coat	unknown	0	BnaGLN1.1_C1
FG567824	Lib.23235	BN18DYSC	unknown	Seed coat	unknown	0	BnaGLN1.1_C1
FG569457	Lib.23235	BN18DYSC	unknown	Seed coat	unknown	0	BnaGLN1.1_C1
FG569835	Lib.23235	BN18DYSC	unknown	Seed coat	unknown	0	BnaGLN1.1_C1
FG569924	Lib.23235	BN18DYSC	unknown	Seed coat	unknown	0	BnaGLN1.1_C1
FG571357	Lib.23236	BN24DYSC	unknown	Seed coat	unknown	0	BnaGLN1.1_C1
FG575762	Lib.23236	BN24DYSC	unknown	Seed coat	unknown	0	BnaGLN1.1_C1
FG577924	Lib.23236	BN24DYSC	unknown	Seed coat	unknown	0	BnaGLN1.1_C1
FG578949	Lib.23236	BN24DYSC	unknown	Seed coat	unknown	0	BnaGLN1.1_C1
GT077378	Lib.25123	04na	Oscar	Leaf	Old leaves	0	BnaGLN1.1_C1
GT080336	Lib.25126	11na	Westar	Cotyledons	unknown	0	BnaGLN1.1_C1
GT081759	Lib.25127	12na	Surpass 400	Cotyledons	unknown	inoculated with Leptosphaeria maculans strain M1	BnaGLN1.1_C1
GT084011	Lib.25130	15na	Surpass 400	Leaf	Vegetative	0	BnaGLN1.1_C1
EL590969	Lib.20863	65JKBNM0	Topas (embryogenic line DH4079)	Microspore	Gametophyte	0	BnaGLN1.3_C3
ES269944	Lib.21033	JKBNM4	Topas (embryogenic line DH4079)	Microspore	Gametophyte	0	BnaGLN1.3_C3
FG565326	Lib.23235	BN18DYSC	unknown	Seed coat	unknown	0	BnaGLN1.3_C3
GR444377	Lib.24820	BNAOV1GH	Topas (embryogenic line DH4079)	Ovules	unknown	unfertilized	BnaGLN1.3_C3
GR451110	Lib.24816	BNAPO1GH	Topas (embryogenic line DH4079)	Ovules	unknown	unfertilized	BnaGLN1.3_C3
EL588586	Lib.20863	65JKBNM0	Topas (embryogenic line DH4079)	Microspore	Gametophyte	0	BnaGLN1.3_C4
EL588640	Lib.20863	65JKBNM0	Topas (embryogenic line DH4079)	Microspore	Gametophyte	0	BnaGLN1.3_C4
EL590516	Lib.20863	65JKBNM0	Topas (embryogenic line DH4079)	Microspore	Gametophyte	0	BnaGLN1.3_C4
EL590958	Lib.20863	65JKBNM0	Topas (embryogenic line DH4079)	Microspore	Gametophyte	0	BnaGLN1.3_C4
EL591164	Lib.20863	65JKBNM0	Topas (embryogenic line DH4079)	Microspore	Gametophyte	0	BnaGLN1.3_C4
EV125472	Lib.21479	Root library	DH12075	Root	Vegetative	Hydroponic	BnaGLN1.3_C4
EV125548	Lib.21479	Root library	DH12075	Root	Vegetative	Hydroponic	BnaGLN1.3_C4
FG562731	Lib.23235	BN18DYSC	unknown	Seed coat	unknown	0	BnaGLN1.3_C4
BN40.043K19F020103	Lib.13980	BN40	Jet Neuf	Seed	40 DAP	0	BnaGLN1.3_C5
BN40.046D19F011229	Lib.13980	BN40	Jet Neuf	Seed	40 DAP	0	BnaGLN1.3_C5
CD845235	Lib.13982	RFO2	Samouraï	Anther	Flowering	0	BnaGLN1.3_C5
EL587196	Lib.20863	65JKBNM0	Topas (embryogenic line DH4079)	Microspore	Gametophyte	0	BnaGLN1.3_C5
EL587797	Lib.20863	65JKBNM0	Topas (embryogenic line DH4079)	Microspore	Gametophyte	0	BnaGLN1.3_C5
EL591785	Lib.20863	65JKBNM0	Topas (embryogenic line DH4079)	Microspore	Gametophyte	0	BnaGLN1.3_C5
EV046572	Lib.20188	BNSCS3CT	unknown	Seed coat	Early developement	0	BnaGLN1.3_C5
EV048193	Lib.20188	BNSCS3CT	unknown	Seed coat	Early developement	0	BnaGLN1.3_C5
EV089947	Lib.20163	BNSCS5CT	unknown	Seed coat	Early developement	0	BnaGLN1.3_C5
FG557229	Lib.23235	BN18DYSC	unknown	Seed coat	unknown	0	BnaGLN1.3_C5
FG558662	Lib.23235	BN18DYSC	unknown	Seed coat	unknown	0	BnaGLN1.3_C5
FG563142	Lib.23235	BN18DYSC	unknown	Seed coat	unknown	0	BnaGLN1.3_C5
GR450992	Lib.24816	BNAPO1GH	Topas (embryogenic line DH4079)	Ovules	unknown	unfertilized	BnaGLN1.3_C5
CN732187	Lib.15718	24RDBNH	unknown	Embryo	Heart	0	BnaGLN1.3_C6
EE428556	Lib.20180	33ETGS36	unknown	Seed	Germination	0	BnaGLN1.3_C6
EE443903	Lib.20160	72ETGS24	unknown	Seed	Germination	0	BnaGLN1.3_C6
EE450523	Lib.20170	76ETGS72	unknown	Seed	Germination	0	BnaGLN1.3_C6
EL590601	Lib.20863	65JKBNM0	Topas (embryogenic line DH4079)	Microspore	Gametophyte	0	BnaGLN1.3_C6
EL593175	Lib.20863	65JKBNM0	Topas (embryogenic line DH4079)	Microspore	Gametophyte	0	BnaGLN1.3_C6
EV069032	Lib.20156	BNSCS4CT	unknown	Seed coat	Early developement	0	BnaGLN1.3_C6
EV075509	Lib.20156	BNSCS4CT	unknown	Seed coat	Early developement	0	BnaGLN1.3_C6
EV138462	Lib.21482	Very early anther	DH12075	Anther	Very early developement	0	BnaGLN1.3_C6
EV138631	Lib.21482	Very early anther	DH12075	Anther	Very early developement	0	BnaGLN1.3_C6
EV138843	Lib.21482	Very early anther	DH12075	Anther	Very early developement	0	BnaGLN1.3_C6
EV139113	Lib.21482	Very early anther	DH12075	Anther	Very early developement	0	BnaGLN1.3_C6
EV158973	Lib.21484	Bud library	DH12075	Flower	Bud	0	BnaGLN1.3_C6
FG575683	Lib.23236	BN24DYSC	unknown	Seed coat	unknown	0	BnaGLN1.3_C6
GR436409	Lib.15723	13JKBNM2	Topas (embryogenic line DH4079)	Microspore	Gametophyte	Embryogenesis induced with heat stress	BnaGLN1.3_C6
GR452350	Lib.24816	BNAPO1GH	Topas (embryogenic line DH4079)	Ovules	unknown	unfertilized	BnaGLN1.3_C6
GR452393	Lib.24816	BNAPO1GH	Topas (embryogenic line DH4079)	Ovules	unknown	unfertilized	BnaGLN1.3_C6
GR454576	Lib.24817	BNAPO2GH	Topas (embryogenic line DH4079)	Ovules	unknown	unfertilized	BnaGLN1.3_C6
CN735602	Lib.15713	26RDBNT	unknown	Embryo	Torpedo	0	BnaGLN1.5_C1
CX192505	Lib.16807	ADIS-MPIZ 021	Express 617	Flower	Young flower and flower bud	0	BnaGLN1.5_C1
EE438837	Lib.20173	66ETFLGS	unknown	Seed	Germination	0	BnaGLN1.5_C1
EE536699	Lib.20161	61RDBNCM	unknown	Embryo	unknown	0	BnaGLN1.5_C1
EL592766	Lib.20863	65JKBNM0	Topas (embryogenic line DH4079)	Microspore	Gametophyte	0	BnaGLN1.5_C1
ES981779	Lib.18975	40JKME7D	Topas (embryogenic line DH4079)	Microspore	Gametophyte	Embryogenesis induced with heat stress	BnaGLN1.5_C1
EV158909	Lib.21484	Bud library	DH12075	Flower	Bud	0	BnaGLN1.5_C1
EV158985	Lib.21484	Bud library	DH12075	Flower	Bud	0	BnaGLN1.5_C1
GR450613	Lib.24816	BNAPO1GH	Topas (embryogenic line DH4079)	Ovules	unknown	unfertilized	BnaGLN1.5_C1
BN45.048C09F020104	Lib.13981	BN45	Jet Neuf	Seed	45 DAP	0	BnaGLN1.5_C2
CN726699	Lib.15717	3ETMS	unknown	Seed	unknown	0	BnaGLN1.5_C2
DY012503	Lib.18975	40JKME7D	Topas (embryogenic line DH4079)	Microspore	Gametophyte	Embryogenesis induced with heat stress	BnaGLN1.5_C2
EE401658	Lib.20197	15ACDHYS	unknown	Seed	unknown	0	BnaGLN1.5_C2
EE404236	Lib.15715	17ACDHMS	unknown	Seed	unknown	0	BnaGLN1.5_C2
EE410455	Lib.21400	55ACACPE	Excell	unknown	unknown	0	BnaGLN1.5_C2
EL587385	Lib.20863	65JKBNM0	Topas (embryogenic line DH4079)	Microspore	Gametophyte	0	BnaGLN1.5_C2
GR437917	Lib.15723	13JKBNM2	Topas (embryogenic line DH4079)	Microspore	Gametophyte	Embryogenesis induced with heat stress	BnaGLN1.5_C2
GR450250	Lib.24816	BNAPO1GH	Topas (embryogenic line DH4079)	Ovules	unknown	unfertilized	BnaGLN1.5_C2
BN45.051I02F020107	Lib.13981	BN45	Jet Neuf	Seed	45 DAP	0	BnaGLN1.4_C1
CB686400	Lib.12934	Bn01b_AAFC_ECORC_transgenic_Brassica_napus_overexpressing_BNCBF17_constitutively_frost_tolerant	Westar	Leaf	Seedling	infiltrated with Leptosphaeria maculans PG2 pycnidiospores for 48 hr	BnaGLN1.4_C1
CX193168	Lib.16807	ADIS-MPIZ 021	Express 617	Flower	Young flower and flower bud	0	BnaGLN1.4_C1
DY012410	Lib.18975	40JKME7D	Topas (embryogenic line DH4079)	Microspore	Gametophyte	Embryogenesis induced with heat stress	BnaGLN1.4_C1
EE464797	Lib.20171	BNSCS2CT	unknown	Seed coat	Early developement	0	BnaGLN1.4_C1
EL624754	Lib.20883	3-9 DAP Brassica Napus seed cDNA library	Huyou-15	Seed	03-09 DAP	0	BnaGLN1.4_C1
ES986577	Lib.21425	BNAEN1GH	unknown	Endosperm	unknown	0	BnaGLN1.4_C1
ES992078	Lib.21425	BNAEN1GH	unknown	Endosperm	unknown	0	BnaGLN1.4_C1
EV000229	Lib.21427	BNAEN3GH	unknown	Endosperm	unknown	0	BnaGLN1.4_C1
EV007600	Lib.21427	BNAEN3GH	unknown	Endosperm	unknown	0	BnaGLN1.4_C1
EV028194	Lib.20171	BNSCS2CT	unknown	Seed coat	Early developement	0	BnaGLN1.4_C1
EV038350	Lib.20171	BNSCS2CT	unknown	Seed coat	Early developement	0	BnaGLN1.4_C1
EV108629	Lib.21484	Bud library	DH12075	Flower	Bud	0	BnaGLN1.4_C1
EV108835	Lib.21478	Senescent leaves	DH12075	Leaf	Senescent	0	BnaGLN1.4_C1
EV120909	Lib.21479	Root library	DH12075	Root	Vegetative	Hydroponic	BnaGLN1.4_C1
EV160685	Lib.21478	Senescent leaves	DH12075	Leaf	Senescent	0	BnaGLN1.4_C1
EV165164	Lib.21485	Late bud	DH12075	Flower	Late bud	0	BnaGLN1.4_C1
EV198266	Lib.21490	Cold acclimated-light	DH12075	Whole plant	unknown	Cold acclimation - light	BnaGLN1.4_C1
GT073361	Lib.25121	03na	Oscar	Leaf	Young leaves	0	BnaGLN1.4_C1
GT074357	Lib.25121	03na	Oscar	Leaf	Young leaves	0	BnaGLN1.4_C1
GT075204	Lib.25121	03na	Oscar	Leaf	Young leaves	0	BnaGLN1.4_C1
GT075267	Lib.25121	03na	Oscar	Leaf	Young leaves	0	BnaGLN1.4_C1
GT077132	Lib.25123	04na	Oscar	Leaf	Old leaves	0	BnaGLN1.4_C1
ES919834	Lib.15718	24RDBNH	unknown	Embryo	Heart	0	BnaGLN1.4_C3
FG562379	Lib.23235	BN18DYSC	unknown	Seed coat	unknown	0	BnaGLN1.4_C3
GT072905	Lib.25121	03na	Oscar	Leaf	Young leaves	0	BnaGLN1.4_C3
GT077088	Lib.25123	04na	Oscar	Leaf	Old leaves	0	BnaGLN1.4_C3
GT083639	Lib.25129	14na	Surpass 400	Leaf	Vegetative	inoculated with Leptosphaeria maculans strain M1	BnaGLN1.4_C3
GT076475	Lib.25123	04na	Oscar	Leaf	Old leaves	0	BnaGLN1.4_C4
GT076873	Lib.25123	04na	Oscar	Leaf	Old leaves	0	BnaGLN1.4_C4
GT084226	Lib.25130	15na	Surpass 400	Leaf	Vegetative	0	BnaGLN1.4_C4
CD812318	Lib.13976	BN10	Jet Neuf	Seed	10 DAP	0	BnaGLN1.2_C2
CD813678	Lib.13977	BN15	Jet Neuf	Seed	15 DAP	0	BnaGLN1.2_C2
CD815795	Lib.13977	BN15	Jet Neuf	Seed	15 DAP	0	BnaGLN1.2_C2
CD822025	Lib.13979	BN25	Jet Neuf	Seed	25 DAP	0	BnaGLN1.2_C2
CD832679	Lib.13980	BN40	Jet Neuf	Seed	40 DAP	0	BnaGLN1.2_C2
CX195275	Lib.16807	ADIS-MPIZ 021	Express 617	Flower	Young flower and flower bud	0	BnaGLN1.2_C2
EG020992	Lib.20440	Full-lenght cDNA Library	Tapidor	Mixed	Ripening	0	BnaGLN1.2_C2
ES900522	Lib.21428	BNARO1GH	unknown	Seed	Germination	0	BnaGLN1.2_C2
ES906598	Lib.21429	BNARO5GH	unknown	Seed	Germination	0	BnaGLN1.2_C2
ES909824	Lib.21430	BNARO6GH	unknown	Seed	Germination	0	BnaGLN1.2_C2
ES910447	Lib.21430	BNARO6GH	unknown	Seed	Germination	0	BnaGLN1.2_C2
ES910464	Lib.21430	BNARO6GH	unknown	Seed	Germination	0	BnaGLN1.2_C2
ES910709	Lib.21430	BNARO6GH	unknown	Seed	Germination	0	BnaGLN1.2_C2
ES911911	Lib.21431	BNARO2GH	unknown	Seed	Germination	0	BnaGLN1.2_C2
ES912058	Lib.21431	BNARO2GH	unknown	Seed	Germination	0	BnaGLN1.2_C2
ES913818	Lib.21431	BNARO2GH	unknown	Seed	Germination	0	BnaGLN1.2_C2
EV030026	Lib.20171	BNSCS2CT	unknown	Seed coat	Early developement	0	BnaGLN1.2_C2
EV048924	Lib.20188	BNSCS3CT	unknown	Seed coat	Early developement	0	BnaGLN1.2_C2
EV048945	Lib.20188	BNSCS3CT	unknown	Seed coat	Early developement	0	BnaGLN1.2_C2
EV050121	Lib.20188	BNSCS3CT	unknown	Seed coat	Early developement	0	BnaGLN1.2_C2
EV051434	Lib.20188	BNSCS3CT	unknown	Seed coat	Early developement	0	BnaGLN1.2_C2
EV066415	Lib.20156	BNSCS4CT	unknown	Seed coat	Early developement	0	BnaGLN1.2_C2
EV073316	Lib.20156	BNSCS4CT	unknown	Seed coat	Early developement	0	BnaGLN1.2_C2
EV086147	Lib.20163	BNSCS5CT	unknown	Seed coat	Early developement	0	BnaGLN1.2_C2
EV112851	Lib.21479	Root library	DH12075	Root	Vegetative	Hydroponic	BnaGLN1.2_C2
EV112921	Lib.21479	Root library	DH12075	Root	Vegetative	Hydroponic	BnaGLN1.2_C2
EV115501	Lib.21479	Root library	DH12075	Root	Vegetative	Hydroponic	BnaGLN1.2_C2
EV115590	Lib.21479	Root library	DH12075	Root	Vegetative	Hydroponic	BnaGLN1.2_C2
EV120289	Lib.21479	Root library	DH12075	Root	Vegetative	Hydroponic	BnaGLN1.2_C2
EV120373	Lib.21479	Root library	DH12075	Root	Vegetative	Hydroponic	BnaGLN1.2_C2
EV121841	Lib.21479	Root library	DH12075	Root	Vegetative	Hydroponic	BnaGLN1.2_C2
EV121929	Lib.21479	Root library	DH12075	Root	Vegetative	Hydroponic	BnaGLN1.2_C2
EV122407	Lib.21479	Root library	DH12075	Root	Vegetative	Hydroponic	BnaGLN1.2_C2
EV122492	Lib.21479	Root library	DH12075	Root	Vegetative	Hydroponic	BnaGLN1.2_C2
EV123559	Lib.21479	Root library	DH12075	Root	Vegetative	Hydroponic	BnaGLN1.2_C2
EV123650	Lib.21479	Root library	DH12075	Root	Vegetative	Hydroponic	BnaGLN1.2_C2
EV127183	Lib.21480	Stem library	DH12075	Stem	unknown	0	BnaGLN1.2_C2
EV127398	Lib.21480	Stem library	DH12075	Stem	unknown	0	BnaGLN1.2_C2
EV192093	Lib.21489	Cold acclimated-dark	DH12075	Whole plant	unknown	Cold acclimation - light	BnaGLN1.2_C2
EV192168	Lib.21489	Cold acclimated-dark	DH12075	Whole plant	unknown	Cold acclimation - light	BnaGLN1.2_C2
EV192663	Lib.21489	Cold acclimated-dark	DH12075	Whole plant	unknown	Cold acclimation - light	BnaGLN1.2_C2
EV194410	Lib.21489	Cold acclimated-dark	DH12075	Whole plant	unknown	Cold acclimation - light	BnaGLN1.2_C2
EV194481	Lib.21489	Cold acclimated-dark	DH12075	Whole plant	unknown	Cold acclimation - light	BnaGLN1.2_C2
EV200469	Lib.21490	Cold acclimated-light	DH12075	Whole plant	unknown	Cold acclimation - light	BnaGLN1.2_C2
EV200554	Lib.21490	Cold acclimated-light	DH12075	Whole plant	unknown	Cold acclimation - light	BnaGLN1.2_C2
EV216420	Lib.21491	Leaf - drought	DH12075	Leaf	Vegetative	Drought - 200 mM manitol	BnaGLN1.2_C2
EV218869	Lib.21492	Root - drought	DH12075	Root	Vegetative	Drought - 200 mM manitol	BnaGLN1.2_C2
EV219147	Lib.21492	Root - drought	DH12075	Root	Vegetative	Drought - 200 mM manitol	BnaGLN1.2_C2
EV219885	Lib.21492	Root - drought	DH12075	Root	Vegetative	Drought - 200 mM manitol	BnaGLN1.2_C2
EV220078	Lib.21492	Root - drought	DH12075	Root	Vegetative	Drought - 200 mM manitol	BnaGLN1.2_C2
EV220250	Lib.21492	Root - drought	DH12075	Root	Vegetative	Drought - 200 mM manitol	BnaGLN1.2_C2
EV220518	Lib.21492	Root - drought	DH12075	Root	Vegetative	Drought - 200 mM manitol	BnaGLN1.2_C2
EV222606	Lib.21492	Root - drought	DH12075	Root	Vegetative	Drought - 200 mM manitol	BnaGLN1.2_C2
EV222779	Lib.21492	Root - drought	DH12075	Root	Vegetative	Drought - 200 mM manitol	BnaGLN1.2_C2
FG558051	Lib.23235	BN18DYSC	unknown	Seed coat	unknown	0	BnaGLN1.2_C2
FG560378	Lib.23235	BN18DYSC	unknown	Seed coat	unknown	0	BnaGLN1.2_C2
FG561583	Lib.23235	BN18DYSC	unknown	Seed coat	unknown	0	BnaGLN1.2_C2
FG566251	Lib.23235	BN18DYSC	unknown	Seed coat	unknown	0	BnaGLN1.2_C2
FG576904	Lib.23236	BN24DYSC	unknown	Seed coat	unknown	0	BnaGLN1.2_C2
GR448495	Lib.24820	BNAOV1GH	Topas (embryogenic line DH4079)	Ovules	unknown	unfertilized	BnaGLN1.2_C2
GT081178	Lib.25127	12na	Surpass 400	Cotyledons	unknown	inoculated with Leptosphaeria maculans strain M1	BnaGLN1.2_C2
GT084600	Lib.25130	15na	Surpass 400	Leaf	Vegetative	0	BnaGLN1.2_C2
BQ704381	Lib.11009	Bn01_AAFC_ECORC_transgenic_Brassica_napus_overexpressing_BNCBF17_constitutively_frost_tolerant	Westar	Leaf	Seedling	0	BnaGLN1.2_C1
CD815274	Lib.13977	BN15	Jet Neuf	Seed	15 DAP	0	BnaGLN1.2_C1
CD816233	Lib.13977	BN15	Jet Neuf	Seed	15 DAP	0	BnaGLN1.2_C1
CN729738	Lib.15726	EX20LIB4	unknown	Seed	Early developement	0	BnaGLN1.2_C1
DY006411	Lib.18976	BNDH4DCT	unknown	Seed	04 DAP	0	BnaGLN1.2_C1
DY012063	Lib.18975	40JKME7D	Topas (embryogenic line DH4079)	Microspore	Gametophyte	Embryogenesis induced with heat stress	BnaGLN1.2_C1
EE444907	Lib.20201	73ETGS36	unknown	Seed	Germination	0	BnaGLN1.2_C1
EE454284	Lib.20178	BNBS4DCT	unknown	Seed	Early developement	0	BnaGLN1.2_C1
EE458228	Lib.20179	BNBS6DCT	unknown	Seed	Early developement	0	BnaGLN1.2_C1
EE502982	Lib.20187	EX2PLCL1	unknown	Leaf	Vegetative	0	BnaGLN1.2_C1
EE502999	Lib.20187	EX2PLCL1	unknown	Leaf	Vegetative	0	BnaGLN1.2_C1
EE510021	Lib.15718	24RDBNH	unknown	Embryo	Heart	0	BnaGLN1.2_C1
EE553878	Lib.20184	BNQA	unknown	Embryo	unknown	0	BnaGLN1.2_C1
EL625463	Lib.20883	3-9 DAP Brassica Napus seed cDNA library	Huyou-15	Seed	03-09 DAP	0	BnaGLN1.2_C1
ES901471	Lib.21428	BNARO1GH	unknown	Seed	Germination	0	BnaGLN1.2_C1
ES902082	Lib.21428	BNARO1GH	unknown	Seed	Germination	0	BnaGLN1.2_C1
ES902094	Lib.21428	BNARO1GH	unknown	Seed	Germination	0	BnaGLN1.2_C1
ES903691	Lib.21429	BNARO5GH	unknown	Seed	Germination	0	BnaGLN1.2_C1
ES903936	Lib.21432	BNARO4GH	unknown	Seed	Germination	0	BnaGLN1.2_C1
ES906978	Lib.21429	BNARO5GH	unknown	Seed	Germination	0	BnaGLN1.2_C1
ES907522	Lib.21430	BNARO6GH	unknown	Seed	Germination	0	BnaGLN1.2_C1
ES907609	Lib.21430	BNARO6GH	unknown	Seed	Germination	0	BnaGLN1.2_C1
ES908892	Lib.21430	BNARO6GH	unknown	Seed	Germination	0	BnaGLN1.2_C1
ES909378	Lib.21431	BNARO2GH	unknown	Seed	Germination	0	BnaGLN1.2_C1
ES909694	Lib.21431	BNARO2GH	unknown	Seed	Germination	0	BnaGLN1.2_C1
ES909839	Lib.21430	BNARO6GH	unknown	Seed	Germination	0	BnaGLN1.2_C1
ES910035	Lib.21430	BNARO6GH	unknown	Seed	Germination	0	BnaGLN1.2_C1
ES911473	Lib.21431	BNARO2GH	unknown	Seed	Germination	0	BnaGLN1.2_C1
ES911739	Lib.21431	BNARO2GH	unknown	Seed	Germination	0	BnaGLN1.2_C1
ES912920	Lib.21430	BNARO6GH	unknown	Seed	Germination	0	BnaGLN1.2_C1
ES913689	Lib.21431	BNARO2GH	unknown	Seed	Germination	0	BnaGLN1.2_C1
ES913861	Lib.21431	BNARO2GH	unknown	Seed	Germination	0	BnaGLN1.2_C1
ES981260	Lib.18975	40JKME7D	Topas (embryogenic line DH4079)	Microspore	Gametophyte	Embryogenesis induced with heat stress	BnaGLN1.2_C1
ES985797	Lib.21031	44JK5DM	unknown	Microspore	Gametophyte	0	BnaGLN1.2_C1
EV014718	Lib.21440	BNSCS1CT	unknown	Seed coat	Early developement	0	BnaGLN1.2_C1
EV018460	Lib.21440	BNSCS1CT	unknown	Seed coat	Early developement	0	BnaGLN1.2_C1
EV028920	Lib.20171	BNSCS2CT	unknown	Seed coat	Early developement	0	BnaGLN1.2_C1
EV037432	Lib.20171	BNSCS2CT	unknown	Seed coat	Early developement	0	BnaGLN1.2_C1
EV056557	Lib.20188	BNSCS3CT	unknown	Seed coat	Early developement	0	BnaGLN1.2_C1
EV076090	Lib.20156	BNSCS4CT	unknown	Seed coat	Early developement	0	BnaGLN1.2_C1
EV113794	Lib.21479	Root library	DH12075	Root	Vegetative	Hydroponic	BnaGLN1.2_C1
EV113877	Lib.21479	Root library	DH12075	Root	Vegetative	Hydroponic	BnaGLN1.2_C1
EV113963	Lib.21479	Root library	DH12075	Root	Vegetative	Hydroponic	BnaGLN1.2_C1
EV114570	Lib.21479	Root library	DH12075	Root	Vegetative	Hydroponic	BnaGLN1.2_C1
EV114657	Lib.21479	Root library	DH12075	Root	Vegetative	Hydroponic	BnaGLN1.2_C1
EV114685	Lib.21479	Root library	DH12075	Root	Vegetative	Hydroponic	BnaGLN1.2_C1
EV114716	Lib.21479	Root library	DH12075	Root	Vegetative	Hydroponic	BnaGLN1.2_C1
EV114766	Lib.21479	Root library	DH12075	Root	Vegetative	Hydroponic	BnaGLN1.2_C1
EV114801	Lib.21479	Root library	DH12075	Root	Vegetative	Hydroponic	BnaGLN1.2_C1
EV116858	Lib.21479	Root library	DH12075	Root	Vegetative	Hydroponic	BnaGLN1.2_C1
EV116923	Lib.21479	Root library	DH12075	Root	Vegetative	Hydroponic	BnaGLN1.2_C1
EV116947	Lib.21479	Root library	DH12075	Root	Vegetative	Hydroponic	BnaGLN1.2_C1
EV117987	Lib.21479	Root library	DH12075	Root	Vegetative	Hydroponic	BnaGLN1.2_C1
EV118074	Lib.21479	Root library	DH12075	Root	Vegetative	Hydroponic	BnaGLN1.2_C1
EV119231	Lib.21479	Root library	DH12075	Root	Vegetative	Hydroponic	BnaGLN1.2_C1
EV119249	Lib.21479	Root library	DH12075	Root	Vegetative	Hydroponic	BnaGLN1.2_C1
EV119308	Lib.21479	Root library	DH12075	Root	Vegetative	Hydroponic	BnaGLN1.2_C1
EV119328	Lib.21479	Root library	DH12075	Root	Vegetative	Hydroponic	BnaGLN1.2_C1
EV120010	Lib.21479	Root library	DH12075	Root	Vegetative	Hydroponic	BnaGLN1.2_C1
EV121676	Lib.21479	Root library	DH12075	Root	Vegetative	Hydroponic	BnaGLN1.2_C1
EV121757	Lib.21479	Root library	DH12075	Root	Vegetative	Hydroponic	BnaGLN1.2_C1
EV121876	Lib.21479	Root library	DH12075	Root	Vegetative	Hydroponic	BnaGLN1.2_C1
EV121967	Lib.21479	Root library	DH12075	Root	Vegetative	Hydroponic	BnaGLN1.2_C1
EV122357	Lib.21479	Root library	DH12075	Root	Vegetative	Hydroponic	BnaGLN1.2_C1
EV122436	Lib.21479	Root library	DH12075	Root	Vegetative	Hydroponic	BnaGLN1.2_C1
EV122576	Lib.21479	Root library	DH12075	Root	Vegetative	Hydroponic	BnaGLN1.2_C1
EV122651	Lib.21479	Root library	DH12075	Root	Vegetative	Hydroponic	BnaGLN1.2_C1
EV122654	Lib.21479	Root library	DH12075	Root	Vegetative	Hydroponic	BnaGLN1.2_C1
EV124054	Lib.21479	Root library	DH12075	Root	Vegetative	Hydroponic	BnaGLN1.2_C1
EV124494	Lib.21479	Root library	DH12075	Root	Vegetative	Hydroponic	BnaGLN1.2_C1
EV124497	Lib.21479	Root library	DH12075	Root	Vegetative	Hydroponic	BnaGLN1.2_C1
EV124579	Lib.21479	Root library	DH12075	Root	Vegetative	Hydroponic	BnaGLN1.2_C1
EV124582	Lib.21479	Root library	DH12075	Root	Vegetative	Hydroponic	BnaGLN1.2_C1
EV124844	Lib.21479	Root library	DH12075	Root	Vegetative	Hydroponic	BnaGLN1.2_C1
EV124934	Lib.21479	Root library	DH12075	Root	Vegetative	Hydroponic	BnaGLN1.2_C1
EV125178	Lib.21479	Root library	DH12075	Root	Vegetative	Hydroponic	BnaGLN1.2_C1
EV125259	Lib.21479	Root library	DH12075	Root	Vegetative	Hydroponic	BnaGLN1.2_C1
EV125344	Lib.21479	Root library	DH12075	Root	Vegetative	Hydroponic	BnaGLN1.2_C1
EV126209	Lib.21479	Root library	DH12075	Root	Vegetative	Hydroponic	BnaGLN1.2_C1
EV126293	Lib.21479	Root library	DH12075	Root	Vegetative	Hydroponic	BnaGLN1.2_C1
EV126372	Lib.21479	Root library	DH12075	Root	Vegetative	Hydroponic	BnaGLN1.2_C1
EV126456	Lib.21479	Root library	DH12075	Root	Vegetative	Hydroponic	BnaGLN1.2_C1
EV135262	Lib.21481	Flower	DH12075	Flower	Young flower	0	BnaGLN1.2_C1
EV185903	Lib.21488	Undamaged cotyledons	DH12075	Cotyledons	Seedling	0	BnaGLN1.2_C1
EV193626	Lib.21489	Cold acclimated-dark	DH12075	Whole plant	unknown	Cold acclimation - light	BnaGLN1.2_C1
EV193707	Lib.21489	Cold acclimated-dark	DH12075	Whole plant	unknown	Cold acclimation - light	BnaGLN1.2_C1
EV216268	Lib.21491	Leaf - drought	DH12075	Leaf	Vegetative	Drought - 200 mM manitol	BnaGLN1.2_C1
EV219795	Lib.21492	Root - drought	DH12075	Root	Vegetative	Drought - 200 mM manitol	BnaGLN1.2_C1
EV219952	Lib.21492	Root - drought	DH12075	Root	Vegetative	Drought - 200 mM manitol	BnaGLN1.2_C1
EV220371	Lib.21492	Root - drought	DH12075	Root	Vegetative	Drought - 200 mM manitol	BnaGLN1.2_C1
EV220701	Lib.21492	Root - drought	DH12075	Root	Vegetative	Drought - 200 mM manitol	BnaGLN1.2_C1
EV222519	Lib.21492	Root - drought	DH12075	Root	Vegetative	Drought - 200 mM manitol	BnaGLN1.2_C1
EV222743	Lib.21492	Root - drought	DH12075	Root	Vegetative	Drought - 200 mM manitol	BnaGLN1.2_C1
FG564274	Lib.23235	BN18DYSC	unknown	Seed coat	unknown	0	BnaGLN1.2_C1
GT080105	Lib.25126	11na	Westar	Cotyledons	unknown	0	BnaGLN1.2_C1
GT081342	Lib.25127	12na	Surpass 400	Cotyledons	unknown	inoculated with Leptosphaeria maculans strain M1	BnaGLN1.2_C1

## Sheet: BolGLN1
Supplemental file 1
List of ESTs included in each BoGS contig
Accession	EST from same clone	ID (NCBI)	Library name	Genotype	Tissue	Dvt Stage	Treatment	BolGLN1_contig
AM060379		Lib.17712	AAFC_WHRI_BoE01a	A12DHd	whole plant	seedling	etiolated	BolGLN1.1_C1
AM392138		Lib.20118	AAFC_WHRI_BoE02a	A12DHd	whole plant	seedling	etiolated	BolGLN1.1_C1
EH414650	EH414656	Lib.20767	Brassica oleracea var. alboglabra leaf cDNA library	A12DHd	leaf	3 weeks old plant	0	BolGLN1.1_C1
EH414656	EH414650	Lib.20767	Brassica oleracea var. alboglabra leaf cDNA library	A12DHd	leaf	3 weeks old plant	0	BolGLN1.1_C1
EH416037	EH416040	Lib.20767	Brassica oleracea var. alboglabra leaf cDNA library	A12DHd	leaf	3 weeks old plant	0	BolGLN1.1_C1
EH416040	EH416037	Lib.20767	Brassica oleracea var. alboglabra leaf cDNA library	A12DHd	leaf	3 weeks old plant	0	BolGLN1.1_C1
EH422068	EH422085	Lib.20767	Brassica oleracea var. alboglabra leaf cDNA library	A12DHd	leaf	3 weeks old plant	0	BolGLN1.1_C1
EH422085	EH422068	Lib.20767	Brassica oleracea var. alboglabra leaf cDNA library	A12DHd	leaf	3 weeks old plant	0	BolGLN1.1_C1
AM386291		Lib.20118	AAFC_WHRI_BoE02a	A12DHd	whole plant	seedling	etiolated	BolGLN1.2_C1
AM388936		Lib.20118	AAFC_WHRI_BoE02a	A12DHd	whole plant	seedling	etiolated	BolGLN1.2_C1
DY015703		Lib.21392	Brassica oleracea 48RDOAM	unknown	unknown	unknown	0	BolGLN1.2_C1
EH429518	EH429527	Lib.20767	Brassica oleracea var. alboglabra leaf cDNA library	A12DHd	leaf	3 weeks old plant	0	BolGLN1.2_C1
EH429527	EH429518	Lib.20767	Brassica oleracea var. alboglabra leaf cDNA library	A12DHd	leaf	3 weeks old plant	0	BolGLN1.2_C1
AM060399		Lib.17712	AAFC_WHRI_BoE01a	A12DHd	whole plant	seedling	etiolated	BolGLN1.3_C1
AM391488		Lib.20118	AAFC_WHRI_BoE02a	A12DHd	whole plant	seedling	etiolated	BolGLN1.3_C1
DY026887		Lib.21391	Brassica oleracea 47RDOAH	unknown	unknown	unknown	0	BolGLN1.3_C1
ES945857		Lib.21393	Brassica oleracea 49RDOAT	unknown	unknown	unknown	0	BolGLN1.3_C1
AM386368	AM389946	Lib.20118	AAFC_WHRI_BoE02a	A12DHd	whole plant	seedling	etiolated	BolGLN1.3_C2
AM389946	AM386368	Lib.20118	AAFC_WHRI_BoE02a	A12DHd	whole plant	seedling	etiolated	BolGLN1.3_C2
EE530503		Lib.21390	Brassica oleracea 46RDOAG	unknown	unknown	unknown	0	BolGLN1.4_C1
EE531373		Lib.21390	Brassica oleracea 46RDOAG	unknown	unknown	unknown	0	BolGLN1.4_C1
EE533475		Lib.21390	Brassica oleracea 46RDOAG	unknown	unknown	unknown	0	BolGLN1.4_C1
EH415960	EH415961	Lib.20767	Brassica oleracea var. alboglabra leaf cDNA library	A12DHd	leaf	3 weeks old plant	0	BolGLN1.4_C1
EH415961	EH415960	Lib.20767	Brassica oleracea var. alboglabra leaf cDNA library	A12DHd	leaf	3 weeks old plant	0	BolGLN1.4_C1
EH421405	EH421406	Lib.20767	Brassica oleracea var. alboglabra leaf cDNA library	A12DHd	leaf	3 weeks old plant	0	BolGLN1.4_C1
EH421406	EH421405	Lib.20767	Brassica oleracea var. alboglabra leaf cDNA library	A12DHd	leaf	3 weeks old plant	0	BolGLN1.4_C1
EH422191	EH422229	Lib.20767	Brassica oleracea var. alboglabra leaf cDNA library	A12DHd	leaf	3 weeks old plant	0	BolGLN1.4_C1
EH422229	EH422191	Lib.20767	Brassica oleracea var. alboglabra leaf cDNA library	A12DHd	leaf	3 weeks old plant	0	BolGLN1.4_C1
EH429222	EH429232	Lib.20767	Brassica oleracea var. alboglabra leaf cDNA library	A12DHd	leaf	3 weeks old plant	0	BolGLN1.4_C1
EH429232	EH429222	Lib.20767	Brassica oleracea var. alboglabra leaf cDNA library	A12DHd	leaf	3 weeks old plant	0	BolGLN1.4_C1
EH424188	EH424203	Lib.20767	Brassica oleracea var. alboglabra leaf cDNA library	A12DHd	leaf	3 weeks old plant	0	BolGLN1.4_C2
EH424203	EH424188	Lib.20767	Brassica oleracea var. alboglabra leaf cDNA library	A12DHd	leaf	3 weeks old plant	0	BolGLN1.4_C2
EH427204	EH427208	Lib.20767	Brassica oleracea var. alboglabra leaf cDNA library	A12DHd	leaf	3 weeks old plant	0	BolGLN1.4_C2
EH427208	EH427204	Lib.20767	Brassica oleracea var. alboglabra leaf cDNA library	A12DHd	leaf	3 weeks old plant	0	BolGLN1.4_C2
DY019730		Lib.21392	Brassica oleracea 48RDOAM	unknown	unknown	unknown	0	BolGLN1.5_C1
ES942794		Lib.21391	Brassica oleracea 47RDOAH	unknown	unknown	unknown	0	BolGLN1.5_C1

## Sheet: BraGLN1
Supplemental file 1
List of ESTs included in each BrGS contig
Accession	ID (NCBI)	Library name	Genotype	Tissue	Dvt Stage	Treatment	BraGLN1_contig
CV432741	Lib.16490	Chinese cabbage root library	Jangwon	Root	seedling	0	BraGLN1.1_C1
EX026904	Lib.21810	callus cDNA library KBCG	Chiifu	Callus	organogenesis stages	0	BraGLN1.1_C1
EX031249	Lib.21810	callus cDNA library KBCG	Chiifu	Callus	organogenesis stages	0	BraGLN1.1_C1
EX031292	Lib.21810	callus cDNA library KBCG	Chiifu	Callus	organogenesis stages	0	BraGLN1.1_C1
EX032305	Lib.21810	callus cDNA library KBCG	Chiifu	Callus	organogenesis stages	0	BraGLN1.1_C1
EX034975	Lib.21810	callus cDNA library KBCG	Chiifu	Callus	organogenesis stages	0	BraGLN1.1_C1
EX061571	Lib.21813	salt-treated whole plant cDNA library KBLS	Chiifu	whole plant	3 weeks old plant	1h to 24h 250 mM NaCl	BraGLN1.1_C1
EX063231	Lib.21814	etiolated mature leaf cDNA library KBLW	Chiifu	Leaf	vegetative	etiolated	BraGLN1.1_C1
EX068419	Lib.21816	seedling cDNA library KBPS	Chiifu	whole plant	seedling	0	BraGLN1.1_C1
EX102131	Lib.21826	seed and seedling cDNA library KFSD	Chiifu	Seed and seedling	0	0	BraGLN1.1_C1
EX102392	Lib.21826	seed and seedling cDNA library KFSD	Chiifu	Seed and seedling	0	0	BraGLN1.1_C1
EX105875	Lib.21826	seed and seedling cDNA library KFSD	Chiifu	Seed and seedling	0	0	BraGLN1.1_C1
EX106149	Lib.21826	seed and seedling cDNA library KFSD	Chiifu	Seed and seedling	0	0	BraGLN1.1_C1
EX111684	Lib.21827	whole plant cDNA library KFYP	Chiifu	whole plant	3 weeks old plant	0	BraGLN1.1_C1
EX112192	Lib.21827	whole plant cDNA library KFYP	Chiifu	whole plant	3 weeks old plant	0	BraGLN1.1_C1
EX112687	Lib.21827	whole plant cDNA library KFYP	Chiifu	whole plant	3 weeks old plant	0	BraGLN1.1_C1
EX113564	Lib.21827	whole plant cDNA library KFYP	Chiifu	whole plant	3 weeks old plant	0	BraGLN1.1_C1
EX117431	Lib.21828	cotyledon cDNA library KHCT	Chiifu	Cotyledon	seedling	0	BraGLN1.1_C1
EE522039	Lib.20185	Brassica rapa 36RDBRG	unknown	unknown	unknown	unknown	BraGLN1.2_C1
EE522374	Lib.20143	Brassica rapa 37RDBRH	unknown	unknown	unknown	unknown	BraGLN1.2_C1
EE524019	Lib.20143	Brassica rapa 37RDBRH	unknown	unknown	unknown	unknown	BraGLN1.2_C1
EX024763	Lib.21810	callus cDNA library KBCG	Chiifu	Callus	organogenesis stages	0	BraGLN1.2_C1
EX025821	Lib.21810	callus cDNA library KBCG	Chiifu	Callus	organogenesis stages	0	BraGLN1.2_C1
EX029089	Lib.21810	callus cDNA library KBCG	Chiifu	Callus	organogenesis stages	0	BraGLN1.2_C1
EX029297	Lib.21810	callus cDNA library KBCG	Chiifu	Callus	organogenesis stages	0	BraGLN1.2_C1
EX030435	Lib.21810	callus cDNA library KBCG	Chiifu	Callus	organogenesis stages	0	BraGLN1.2_C1
EX034075	Lib.21810	callus cDNA library KBCG	Chiifu	Callus	organogenesis stages	0	BraGLN1.2_C1
EX034203	Lib.21810	callus cDNA library KBCG	Chiifu	Callus	organogenesis stages	0	BraGLN1.2_C1
EX036476	Lib.21811	floral bud cDNA library KBFL	Chiifu	Flower	floral buds in 3 - 6 mm size	0	BraGLN1.2_C1
EX038381	Lib.21811	floral bud cDNA library KBFL	Chiifu	Flower	floral buds in 3 - 6 mm size	0	BraGLN1.2_C1
EX042160	Lib.21811	floral bud cDNA library KBFL	Chiifu	Flower	floral buds in 3 - 6 mm size	0	BraGLN1.2_C1
EX044245	Lib.21811	floral bud cDNA library KBFL	Chiifu	Flower	floral buds in 3 - 6 mm size	0	BraGLN1.2_C1
EX050266	Lib.21812	floral buds cDNA library KBFS	Chiifu	Flower	floral buds in 1 - 3 mm size	0	BraGLN1.2_C1
EX055177	Lib.21812	floral buds cDNA library KBFS	Chiifu	Flower	floral buds in 1 - 3 mm size	0	BraGLN1.2_C1
EX073900	Lib.21817	root cDNA library KBRT	Chiifu	Root	1 month old plant	0	BraGLN1.2_C1
EX078859	Lib.21818	silique cDNA library KBSP	Chiifu	Seed	1 to 10 DAP	0	BraGLN1.2_C1
EX086526	Lib.21823	flower cDNA library KFFB	Chiifu	Flower	Mixed stage	0	BraGLN1.2_C1
EX101208	Lib.21825	root cDNA library KFRT	Chiifu	Root	Mixed stage	0	BraGLN1.2_C1
EX102670	Lib.21826	seed and seedling cDNA library KFSD	Chiifu	Seed and seedling	0	0	BraGLN1.2_C1
EX103937	Lib.21826	seed and seedling cDNA library KFSD	Chiifu	Seed and seedling	0	0	BraGLN1.2_C1
EX106488	Lib.21827	whole plant cDNA library KFYP	Chiifu	whole plant	3 weeks old plant	0	BraGLN1.2_C1
EX108317	Lib.21827	whole plant cDNA library KFYP	Chiifu	whole plant	3 weeks old plant	0	BraGLN1.2_C1
EX108839	Lib.21827	whole plant cDNA library KFYP	Chiifu	whole plant	3 weeks old plant	0	BraGLN1.2_C1
EX117576	Lib.21828	cotyledon cDNA library KHCT	Chiifu	Cotyledon	seedling	0	BraGLN1.2_C1
EX129146	Lib.21832	ovule and silique cDNA library KHOS	Chiifu	Ovule and silique	Mixed stage	0	BraGLN1.2_C1
EX129350	Lib.21832	ovule and silique cDNA library KHOS	Chiifu	Ovule and silique	Mixed stage	0	BraGLN1.2_C1
EX130369	Lib.21832	ovule and silique cDNA library KHOS	Chiifu	Ovule and silique	Mixed stage	0	BraGLN1.2_C1
EX024222	Lib.21810	callus cDNA library KBCG	Chiifu	Callus	organogenesis stages	0	BraGLN1.3_C1
EX025001	Lib.21810	callus cDNA library KBCG	Chiifu	Callus	organogenesis stages	0	BraGLN1.3_C1
EX025146	Lib.21810	callus cDNA library KBCG	Chiifu	Callus	organogenesis stages	0	BraGLN1.3_C1
EX027509	Lib.21810	callus cDNA library KBCG	Chiifu	Callus	organogenesis stages	0	BraGLN1.3_C1
EX031552	Lib.21810	callus cDNA library KBCG	Chiifu	Callus	organogenesis stages	0	BraGLN1.3_C1
EX040875	Lib.21811	floral bud cDNA library KBFL	Chiifu	Flower	floral buds in 3 - 6 mm size	0	BraGLN1.3_C1
EX043141	Lib.21811	floral bud cDNA library KBFL	Chiifu	Flower	floral buds in 3 - 6 mm size	0	BraGLN1.3_C1
EX044126	Lib.21811	floral bud cDNA library KBFL	Chiifu	Flower	floral buds in 3 - 6 mm size	0	BraGLN1.3_C1
EX055430	Lib.21813	salt-treated whole plant cDNA library KBLS	Chiifu	whole plant	3 weeks old plant	1h to 24h 250 mM NaCl	BraGLN1.3_C1
EX077683	Lib.21818	silique cDNA library KBSP	Chiifu	Seed	1 to 10 DAP	0	BraGLN1.3_C1
EX080595	Lib.21818	silique cDNA library KBSP	Chiifu	Seed	1 to 10 DAP	0	BraGLN1.3_C1
EX081477	Lib.21818	silique cDNA library KBSP	Chiifu	Seed	1 to 10 DAP	0	BraGLN1.3_C1
EX081489	Lib.21818	silique cDNA library KBSP	Chiifu	Seed	1 to 10 DAP	0	BraGLN1.3_C1
EX082823	Lib.21818	silique cDNA library KBSP	Chiifu	Seed	1 to 10 DAP	0	BraGLN1.3_C1
EX089547	Lib.21823	flower cDNA library KFFB	Chiifu	Flower	Mixed stage	0	BraGLN1.3_C1
EX096597	Lib.21824	infected leaf cDNA library KFPC	Chiifu	Leaf	3 weeks old plant	infected with Pectobacterium carotovora subsp. Carotovora	BraGLN1.3_C1
EX101861	Lib.21826	seed and seedling cDNA library KFSD	Chiifu	Seed and seedling	0	0	BraGLN1.3_C1
EX102653	Lib.21826	seed and seedling cDNA library KFSD	Chiifu	Seed and seedling	0	0	BraGLN1.3_C1
EX105841	Lib.21826	seed and seedling cDNA library KFSD	Chiifu	Seed and seedling	0	0	BraGLN1.3_C1
EX106687	Lib.21827	whole plant cDNA library KFYP	Chiifu	whole plant	3 weeks old plant	0	BraGLN1.3_C1
EX108700	Lib.21827	whole plant cDNA library KFYP	Chiifu	whole plant	3 weeks old plant	0	BraGLN1.3_C1
EX109379	Lib.21827	whole plant cDNA library KFYP	Chiifu	whole plant	3 weeks old plant	0	BraGLN1.3_C1
EX112340	Lib.21827	whole plant cDNA library KFYP	Chiifu	whole plant	3 weeks old plant	0	BraGLN1.3_C1
EX112996	Lib.21827	whole plant cDNA library KFYP	Chiifu	whole plant	3 weeks old plant	0	BraGLN1.3_C1
EX115952	Lib.21821	pistil cDNA library KCOV	Chiifu	Pistil	floral buds	0	BraGLN1.3_C1
EX116372	Lib.21822	pistil cDNA library KCOW	Chiifu	Pistil	5 to 10 DAP	0	BraGLN1.3_C1
EX131364	Lib.21833	root cDNA library KHRT	Chiifu	Root	Mixed stage	0	BraGLN1.3_C1
EX131521	Lib.21833	root cDNA library KHRT	Chiifu	Root	Mixed stage	0	BraGLN1.3_C1
EX131611	Lib.21833	root cDNA library KHRT	Chiifu	Root	Mixed stage	0	BraGLN1.3_C1
EX134537	Lib.21833	root cDNA library KHRT	Chiifu	Root	Mixed stage	0	BraGLN1.3_C1
EX134578	Lib.21833	root cDNA library KHRT	Chiifu	Root	Mixed stage	0	BraGLN1.3_C1
EX137645	Lib.21833	root cDNA library KHRT	Chiifu	Root	Mixed stage	0	BraGLN1.3_C1
EX138522	Lib.21833	root cDNA library KHRT	Chiifu	Root	Mixed stage	0	BraGLN1.3_C1
EE522870	Lib.20143	Brassica rapa 37RDBRH	unknown	unknown	unknown	unknown	BraGLN1.3_C2
EX089134	Lib.21823	flower cDNA library KFFB	Chiifu	Flower	Mixed stage	0	BraGLN1.3_C2
EX090921	Lib.21823	flower cDNA library KFFB	Chiifu	Flower	Mixed stage	0	BraGLN1.3_C2
EX039499	Lib.21811	floral bud cDNA library KBFL	Chiifu	Flower	floral buds in 3 - 6 mm size	0	BraGLN1.3_C3
EX043504	Lib.21811	floral bud cDNA library KBFL	Chiifu	Flower	floral buds in 3 - 6 mm size	0	BraGLN1.3_C3
EX017400	Lib.21809	light-chilled whole plant cDNA library KBCD	Chiifu	whole plant	5 weeks old plant	cold stress 12h 4°C	BraGLN1.4_C1
EX020020	Lib.21809	light-chilled whole plant cDNA library KBCD	Chiifu	whole plant	5 weeks old plant	cold stress 12h 4°C	BraGLN1.4_C1
EX021307	Lib.21809	light-chilled whole plant cDNA library KBCD	Chiifu	whole plant	5 weeks old plant	cold stress 12h 4°C	BraGLN1.4_C1
EX026264	Lib.21810	callus cDNA library KBCG	Chiifu	Callus	organogenesis stages	0	BraGLN1.4_C1
EX037080	Lib.21811	floral bud cDNA library KBFL	Chiifu	Flower	floral buds in 3 - 6 mm size	0	BraGLN1.4_C1
EX037853	Lib.21811	floral bud cDNA library KBFL	Chiifu	Flower	floral buds in 3 - 6 mm size	0	BraGLN1.4_C1
EX039669	Lib.21811	floral bud cDNA library KBFL	Chiifu	Flower	floral buds in 3 - 6 mm size	0	BraGLN1.4_C1
EX049401	Lib.21812	floral buds cDNA library KBFS	Chiifu	Flower	floral buds in 1 - 3 mm size	0	BraGLN1.4_C1
EX055998	Lib.21813	salt-treated whole plant cDNA library KBLS	Chiifu	whole plant	3 weeks old plant	1h to 24h 250 mM NaCl	BraGLN1.4_C1
EX056166	Lib.21813	salt-treated whole plant cDNA library KBLS	Chiifu	whole plant	3 weeks old plant	1h to 24h 250 mM NaCl	BraGLN1.4_C1
EX057500	Lib.21813	salt-treated whole plant cDNA library KBLS	Chiifu	whole plant	3 weeks old plant	1h to 24h 250 mM NaCl	BraGLN1.4_C1
EX057579	Lib.21813	salt-treated whole plant cDNA library KBLS	Chiifu	whole plant	3 weeks old plant	1h to 24h 250 mM NaCl	BraGLN1.4_C1
EX058099	Lib.21813	salt-treated whole plant cDNA library KBLS	Chiifu	whole plant	3 weeks old plant	1h to 24h 250 mM NaCl	BraGLN1.4_C1
EX058310	Lib.21813	salt-treated whole plant cDNA library KBLS	Chiifu	whole plant	3 weeks old plant	1h to 24h 250 mM NaCl	BraGLN1.4_C1
EX058891	Lib.21813	salt-treated whole plant cDNA library KBLS	Chiifu	whole plant	3 weeks old plant	1h to 24h 250 mM NaCl	BraGLN1.4_C1
EX059792	Lib.21813	salt-treated whole plant cDNA library KBLS	Chiifu	whole plant	3 weeks old plant	1h to 24h 250 mM NaCl	BraGLN1.4_C1
EX059891	Lib.21813	salt-treated whole plant cDNA library KBLS	Chiifu	whole plant	3 weeks old plant	1h to 24h 250 mM NaCl	BraGLN1.4_C1
EX061896	Lib.21813	salt-treated whole plant cDNA library KBLS	Chiifu	whole plant	3 weeks old plant	1h to 24h 250 mM NaCl	BraGLN1.4_C1
EX062684	Lib.21814	etiolated mature leaf cDNA library KBLW	Chiifu	Leaf	vegetative	etiolated	BraGLN1.4_C1
EX074329	Lib.21817	root cDNA library KBRT	Chiifu	Root	seedling	0	BraGLN1.4_C1
EX074439	Lib.21817	root cDNA library KBRT	Chiifu	Root	seedling	0	BraGLN1.4_C1
EX084380	Lib.21820	primary inflorescence cDNA library KBST	Chiifu	Flower	flowering plant	0	BraGLN1.4_C1
EX086956	Lib.21823	flower cDNA library KFFB	Chiifu	Flower	Mixed stage	0	BraGLN1.4_C1
EX099532	Lib.21825	root cDNA library KFRT	Chiifu	Root	Mixed stage	0	BraGLN1.4_C1
EX099542	Lib.21825	root cDNA library KFRT	Chiifu	Root	Mixed stage	0	BraGLN1.4_C1
EX099854	Lib.21825	root cDNA library KFRT	Chiifu	Root	Mixed stage	0	BraGLN1.4_C1
EX100866	Lib.21825	root cDNA library KFRT	Chiifu	Root	Mixed stage	0	BraGLN1.4_C1
EX104651	Lib.21826	seed and seedling cDNA library KFSD	Chiifu	Seed and seedling	0	0	BraGLN1.4_C1
EX105597	Lib.21826	seed and seedling cDNA library KFSD	Chiifu	Seed and seedling	0	0	BraGLN1.4_C1
EX108029	Lib.21827	whole plant cDNA library KFYP	Chiifu	whole plant	3 weeks old plant	0	BraGLN1.4_C1
EX135169	Lib.21833	root cDNA library KHRT	Chiifu	Root	Mixed stage	0	BraGLN1.4_C1
EX137225	Lib.21833	root cDNA library KHRT	Chiifu	Root	Mixed stage	0	BraGLN1.4_C1
EX051308	Lib.21812	floral buds cDNA library KBFS	Chiifu	Flower	floral buds in 1 - 3 mm size	0	BraGLN1.4_C2
EX052008	Lib.21812	floral buds cDNA library KBFS	Chiifu	Flower	floral buds in 1 - 3 mm size	0	BraGLN1.4_C2
EX061496	Lib.21813	salt-treated whole plant cDNA library KBLS	Chiifu	whole plant	3 weeks old plant	1h to 24h 250 mM NaCl	BraGLN1.4_C2
EX112872	Lib.21827	whole plant cDNA library KFYP	Chiifu	whole plant	3 weeks old plant	0	BraGLN1.4_C2
EX040008	Lib.21811	floral bud cDNA library KBFL	Chiifu	Flower	floral buds in 3 - 6 mm size	0	BraGLN1.5_C1
EX040826	Lib.21811	floral bud cDNA library KBFL	Chiifu	Flower	floral buds in 3 - 6 mm size	0	BraGLN1.5_C1
EX041317	Lib.21811	floral bud cDNA library KBFL	Chiifu	Flower	floral buds in 3 - 6 mm size	0	BraGLN1.5_C1
EX044404	Lib.21811	floral bud cDNA library KBFL	Chiifu	Flower	floral buds in 3 - 6 mm size	0	BraGLN1.5_C1
EX045859	Lib.21811	floral bud cDNA library KBFL	Chiifu	Flower	floral buds in 3 - 6 mm size	0	BraGLN1.5_C1

## Sheet: Libraries
Supplemental file 1
Number of accession per library and contig
ESTs Libraries						BolGLN1_Contig
Organism	Tissue	Developmental stage	Genotype	Number of libraries	ESTs in libraries	BolGLN1.1_C1	BolGLN1.2_C1	BolGLN1.3_C1	BolGLN1.3_C2	BolGLN1.4_C1	BolGLN1.4_C2	BolGLN1.5_C1	Total
Brassica oleracea	unknown		unknown	4	12548		1	2		3		2	8
Brassica oleracea var. alboglabra	leaf		A12DHd	1	17334	6	2			8	4		20
	whole plant			2	13425	2	2	2	2				8
Total Brassica oleracea				7	43307	8	5	4	2	11	4	2	36
ESTs Libraries						BraGLN1_Contig
Organism	Tissue	Developmental stage	Genotype	Number of libraries	ESTs in libraries	BraGLN1.1_C1	BraGLN1.2_C1	BraGLN1.3_C1	BraGLN1.3_C2	BraGLN1.3_C3	BraGLN1.4_C1	BraGLN1.4_C2	BraGLN1.5_C1	Total
Brassica rapa	unknown		unknown	4	30222		3		1					4
Brassica rapa subsp. pekinensis	Callus		Chiifu	1	11847	5	7	5			1			18
	Cotyledon			1	2733	1	1							2
	Flower			4	29782		7	4	2	2	6	2	5	28
	leaf			2	6087	1		1			1			3
	Ovule and silique			1	2390		3							3
	Pistil			2	1646			2						2
	Root			3	16502		2	7			8			17
	Seed			1	6226		1	5						6
	Seed and seedling			1	4689	4	2	3			2			11
	whole plant			4	26208	6	3	6			14	2		31
	Root		Jangwon	1	2062	1								1
Total Brassica rapa				25	140394	18	29	33	3	2	32	4	5	126
ESTs Libraries						BnaGLN1_Contig
Organism	Tissue	Developmental stage	Genotypes	Number of libraries	ESTs in libraries	BnaGLN1.3_C1	BnaGLN1.3_C2	BnaGLN1.3_C3	BnaGLN1.3_C4	BnaGLN1.3_C5	BnaGLN1.3_C6	BnaGLN1.5_C1	BnaGLN1.5_C2	BnaGLN1.4_C1	BnaGLN1.4_C3	BnaGLN1.4_C4	BnaGLN1.4_C2	BnaGLN1.2_C2	BnaGLN1.2_C1	BnaGLN1.1_C2	BnaGLN1.1_C1	Total
Brassica napus	Anther		DH12075, Samouraï, unknown	4	23145	4				1	4						1				1	11
	Cotyledons		DH12075, Westar, Surpass 400	5	12309	2											6	1	3	6	7	25
	Embryo		Unknown	7	66810	9	1				1	2			1		1		2			17
	Endosperm		Unknown	2	23378	4	4							4						1	5	18
	Flower		DH12075, Express 617	4	29301	5					1	3		3				1	1			14
	Leaf	Seedling	Westar	2	1317									1			1		1			3
	Leaf	Vegetative	DH12075, Surpass 400, unknown	4	16071										1	1	1	2	3	1	1	10
	Leaf	Young leaves	Oscar	1	2641									4	1							5
	Leaf	Old leaves	Oscar	1	1223									1	1	2					1	5
	Leaf	Senescent	DH12075	1	8468	1								2			2			4	5	14
	Leaf	unknown	Glacier	1	280																1	1
	Meristem		DH12075	1	7483																2	2
	Microspore		Topas, unknown	8	27419	9	3	2	5	3	3	2	3	1			3		3	4	3	44
	Ovule		Topas	3	16152	2	1	2		1	3	1	1					1				12
	Root		DH12075	2	20148	4			2					1			2	20	48	15	14	106
	Seed		DH12075, Huyou-15, Jet Neuf, unknown	46	103881	27	17			2	3	1	4	2			3	14	26	27	33	159
	Seed coat		Unknown	7	42790	23	16	1	1	6	3			3	1		13	13	7	8	22	117
	Stem		DH12075	1	3278													2		2		4
	Whole plant		DH12075, unknown	5	34644	1	5							1				7	2		1	17
	Mixed		Tapidor	1	2293		1											1		1		3
	unknown		Excell	1	41								1									1
total Brassica napus				107	443072	91	48	5	8	13	18	9	9	23	5	3	33	62	96	69	96	588
